# Supplementary material for: Miya Improves Osteoarthritis Characteristics via the Gut-Muscle-Joint Axis According to Multi-Omics Analyses
Source: Front Pharmacol. 2022 May 20;13:816891. doi: 10.3389/fphar.2022.816891 (PMC9163738; doi:10.3389/fphar.2022.816891)
Supplement: Supplementary file 2 [file DataSheet3.xlsx]

## Sheet: MY vs MD
	VIP	mean_MY	sd_MY	mean_MD	sd_MD	Fold Change_MY/MD	log2(FC_MY/MD)	p.value	FDR
2-Hydroxy-6-pentadecylbenzoic acid	1.0014	1.55672e+07	4.45693e+06	1.11846e+07	3.81167e+06	1.3918	0.47699	0.016011	0.0485031
Cholesterol	1.00444	9.15229e+08	8.94879e+08	2.2042e+08	1.36511e+08	4.1522	2.0539	0.0101123	0.0343518
L-Malic acid	1.00696	4.10021e+07	2.00637e+07	7.68532e+07	4.14029e+07	0.53351	-0.90641	0.0199645	0.0527961
Myristic acid	1.00723	8.28037e+06	2.68504e+06	5.99393e+06	1.33232e+06	1.3815	0.46619	0.0454553	0.106639
Picolinic acid	1.00764	2.32215e+08	1.47829e+08	1.10074e+08	5.99567e+07	2.1096	1.077	0.0304862	0.0782348
Iminoarginine	1.00887	1.5616e+08	2.0551e+07	1.83112e+08	2.98779e+07	0.85281	-0.22971	0.0247447	0.0672596
Procaine	1.00948	2.00118e+08	7.93664e+07	1.28739e+08	4.99176e+07	1.5545	0.63641	0.0373364	0.0915188
Cortisol	1.01207	1.08111e+08	3.14362e+07	7.41338e+07	3.23083e+07	1.4583	0.5443	0.0373364	0.0915188
Fomepizole	1.01227	6.26015e+09	3.01773e+09	2.00082e+10	1.85068e+10	0.31288	-1.6763	0.0454553	0.106639
Tyrosol	1.01378	2.46601e+09	1.54018e+09	4.23375e+09	1.77214e+09	0.58247	-0.77975	0.016011	0.0485031
Normetanephrine	1.01451	1.973e+08	5.60998e+07	1.49705e+08	2.57396e+07	1.3179	0.39826	0.0101123	0.0343518
Diaminopimelic acid	1.01717	4.42293e+07	2.02832e+07	6.56761e+07	1.96144e+07	0.67345	-0.57037	0.0454553	0.106639
Monomethyl sulfate	1.01893	1.6668e+07	7.64679e+06	2.74903e+07	1.22086e+07	0.60632	-0.72184	0.0454553	0.106639
2-Hydroxy-3-oxoadipate	1.02157	3.14673e+07	2.25649e+07	1.13219e+07	1.29035e+07	2.7793	1.4747	0.0304862	0.0782348
Metoclopramide	1.02708	3.2732e+07	1.33512e+06	3.48499e+07	2.45967e+06	0.93923	-0.090451	0.0373364	0.0915188
Canavanine	1.03338	1.19148e+08	2.87726e+07	1.63334e+08	5.01843e+07	0.72947	-0.45508	0.0304862	0.0782348
(3S)-6-Acetamido-3-aminohexanoate	1.03519	7.1817e+07	2.16864e+07	5.22996e+07	1.1867e+07	1.3732	0.45752	0.0373364	0.0915188
Phenylacetic acid	1.03795	5.12674e+07	1.23933e+07	6.65976e+07	1.38547e+07	0.76981	-0.37743	0.016011	0.0445289
26-Hydroxyecdysone	1.03993	2.33377e+07	5.79754e+06	1.66346e+07	6.34371e+06	1.403	0.48847	0.0304862	0.0782348
Catechin	1.04029	6.04895e+06	1.34001e+06	8.31081e+06	2.42298e+06	0.72784	-0.4583	0.0373364	0.085113
N-Acetylmannosamine	1.04067	7.39016e+07	1.3492e+07	5.43652e+07	1.95779e+07	1.3594	0.44292	0.012763	0.0373529
(S)-4-Hydroxymandelate	1.04151	9.80873e+07	5.00071e+07	4.94509e+07	3.57695e+07	1.9835	0.98807	0.0454553	0.106639
4-Hydroxycinnamoylagmatine	1.04411	1.31513e+07	1.10812e+07	3.97314e+06	2.57565e+06	3.3101	1.7269	0.0304862	0.0782348
all-trans-Retinoic acid	1.04922	1.76879e+08	1.02812e+08	6.99566e+07	7.29909e+07	2.5284	1.3382	0.0199645	0.0527961
3-(2-Hydroxyphenyl)propanoic acid	1.05049	6.67208e+07	2.69109e+07	1.29892e+08	7.19417e+07	0.51367	-0.9611	0.0247447	0.0622951
2,4-Dihydroxyacetophenone	1.0532	3.60742e+07	6.12753e+06	2.95433e+07	4.61819e+06	1.2211	0.28813	0.0373364	0.085113
3-Hydroxybenzoic acid	1.05366	2.78323e+08	1.28312e+08	1.59624e+08	4.95049e+07	1.7436	0.80208	0.00796349	0.0259811
Jasmone	1.05473	1.11919e+08	9.99991e+06	9.96272e+07	1.18386e+07	1.1234	0.16784	0.0304862	0.0782348
N-Acetylleucine	1.059	2.05228e+08	7.12092e+07	1.11947e+08	9.32114e+07	1.8333	0.87441	0.0304862	0.0782348
Quercetin	1.06098	691254	411316	1.24516e+06	507542	0.55515	-0.84904	0.0101123	0.0311617
Guanidinosuccinic acid	1.06112	1.37581e+08	8.9866e+07	4.21524e+08	3.29511e+08	0.32639	-1.6153	0.012763	0.0373529
D-Glucose 1-phosphate	1.06246	2.30974e+07	1.20657e+07	1.17427e+07	4.86961e+06	1.967	0.97596	0.012763	0.0373529
7,8-Dihydroneopterin	1.06282	1.15932e+07	7.64131e+06	2.30553e+07	1.22276e+07	0.50284	-0.99182	0.0454553	0.106639
2-Aminophenol	1.06288	2.00306e+09	5.77098e+08	1.3216e+09	6.21193e+08	1.5156	0.59992	0.0373364	0.0915188
3-Dehydrosphinganine	1.0643	9.91289e+09	5.99171e+09	4.29715e+09	3.32764e+09	2.3069	1.2059	0.0101123	0.0343518
Clomipramine	1.0659	1.39367e+07	5.71869e+06	3.1008e+07	2.09004e+07	0.44946	-1.1537	0.0304862	0.0782348
Mestranol	1.06613	3.39337e+07	1.97332e+07	1.70481e+07	5.00129e+06	1.9905	0.9931	0.00623303	0.0242506
6beta-Hydroxytestosterone	1.06681	1.09921e+07	3.15315e+06	7.28742e+06	2.92319e+06	1.5084	0.59299	0.016011	0.0445289
(R)-5,6-Dihydrothymine	1.0689	5.62594e+08	2.84019e+08	2.98175e+08	1.48343e+08	1.8868	0.91593	0.0101123	0.0343518
Argininosuccinic acid	1.07012	8.67021e+07	3.29682e+07	5.26356e+07	2.53578e+07	1.6472	0.72003	0.00796349	0.02884
Hydroxyzine	1.07129	1.5333e+07	1.79023e+06	1.32165e+07	1.8906e+06	1.1601	0.2143	0.0454553	0.106639
2-Phenylacetamide	1.07305	6.18601e+07	4.4213e+07	1.10127e+08	3.89651e+07	0.56172	-0.83208	0.0304862	0.0782348
2-Deoxyadenosine	1.07384	1.04523e+09	7.08631e+08	4.28306e+08	2.02907e+08	2.4404	1.2871	0.00623303	0.0242506
3-(4-Hydroxyphenyl)-1-(4-hydroxy-2-methoxyphenyl)-2-propen-1-one	1.07504	8.91949e+08	3.96385e+08	4.50885e+08	3.11247e+08	1.9782	0.9842	0.00796349	0.0259811
Phthalic acid	1.0844	1.22354e+08	2.03552e+07	9.66286e+07	2.36592e+07	1.2662	0.34054	0.0247447	0.0672596
Homatropine	1.08807	9.56793e+06	1.13112e+06	8.3123e+06	990872	1.1511	0.20296	0.0199645	0.0573847
Beta-Leucine	1.09281	2.90084e+08	1.56319e+08	1.36695e+08	6.39404e+07	2.1221	1.0855	0.0373364	0.085113
Smilagenin	1.09357	1.56244e+07	6.98148e+06	8.03371e+06	5.69398e+06	1.9448	0.95966	0.0373364	0.0915188
Acetylcholine chloride	1.09548	6.77115e+07	3.57242e+07	2.97671e+07	2.19799e+07	2.2747	1.1857	0.00796349	0.0259811
4-Oxoglutaramate	1.09786	1.91991e+09	1.4865e+09	3.61736e+09	1.35284e+09	0.53075	-0.9139	0.012763	0.0409156
S-Adenosylhomocysteine	1.10333	1.53328e+06	473851	2.71823e+06	1.25714e+06	0.56407	-0.82605	0.0373364	0.085113
1-(3,4-Dihydroxyphenyl)-5-hydroxy-3-decanone	1.10365	9.95627e+07	2.16271e+07	1.30282e+08	2.94409e+07	0.76421	-0.38797	0.0373364	0.0915188
Glutaric acid	1.1058	1.70795e+08	7.36338e+07	9.66458e+07	3.21103e+07	1.7672	0.82148	0.0199645	0.0527961
3,4-Dihydroxymandelic acid	1.10621	1.44291e+08	1.60351e+07	1.16548e+08	2.89738e+07	1.238	0.30806	0.0247447	0.0672596
11b-Hydroxyandrost-4-ene-3,17-dione	1.1065	3.9392e+07	1.96073e+07	2.72763e+08	2.81739e+08	0.14442	-2.7917	0.00484876	0.0202071
Pelargonidin	1.10888	2.37372e+06	1.45417e+06	3.95076e+06	1.11519e+06	0.60083	-0.73498	0.00623303	0.0242506
L-Glutamic acid	1.1113	2.16299e+09	9.62596e+08	3.41297e+09	1.10431e+09	0.63376	-0.658	0.0304862	0.0782348
Sesartemin	1.11229	8.12289e+06	1.61199e+06	1.47027e+07	7.23021e+06	0.55248	-0.85601	0.00796349	0.0259811
Xanthoxylin	1.1143	3.86217e+07	5.24668e+06	4.81106e+07	9.12266e+06	0.80277	-0.31694	0.016011	0.0445289
Fenuron	1.11523	8.43143e+07	1.60174e+07	6.49697e+07	1.57398e+07	1.2977	0.37601	0.0373364	0.0915188
6-Hydroxynicotinic acid	1.11644	1.16666e+08	5.58283e+06	1.08634e+08	6.80386e+06	1.0739	0.10291	0.016011	0.0445289
L-Glutamine	1.11901	4.03292e+07	3.26134e+07	1.28345e+08	9.90007e+07	0.31423	-1.6701	0.0101123	0.0343518
Sphingosine	1.12848	4.1495e+09	1.51054e+09	2.43032e+09	1.23679e+09	1.7074	0.77179	0.016011	0.0485031
Omeprazole	1.12953	3.16963e+07	2.38627e+06	2.78806e+07	3.3665e+06	1.1369	0.18505	0.0199645	0.0527961
5-(2-Hydroxyethyl)-4-methylthiazole	1.13242	9.39131e+07	5.09189e+07	3.00537e+08	2.3595e+08	0.31248	-1.6781	0.0199645	0.0573847
Isohelenol	1.13274	2.7943e+06	2.07678e+06	903992	217882	3.0911	1.6281	0.00219965	0.0120482
(S,E)-Zearalenone	1.13399	1.0457e+07	4.11962e+06	1.88284e+07	8.75772e+06	0.55539	-0.84844	0.0304862	0.0782348
Homovanillic acid	1.13821	5.44394e+06	7.07442e+06	1.82242e+08	1.92794e+08	0.029872	-5.0651	0.000702861	0.00468464
Costunolide	1.14418	7.21292e+07	1.20095e+07	5.89092e+07	8.39971e+06	1.2244	0.29209	0.00623303	0.0242506
Isoetharine	1.14532	1.16412e+06	949750	4.94363e+06	4.23789e+06	0.23548	-2.0863	0.00288048	0.0144575
Ursolic acid	1.14763	6.93962e+07	8.69851e+06	5.82593e+07	8.8696e+06	1.1912	0.25237	0.0199645	0.0573847
Pipecolic acid	1.14816	1.11657e+09	4.57255e+08	1.74231e+09	5.30255e+08	0.64086	-0.64193	0.00374877	0.0170524
(9Z,12Z,15Z)-Octadecatrienoic acid	1.15039	1.28952e+09	3.7163e+08	9.16704e+08	1.64034e+08	1.4067	0.49231	0.0373364	0.0915188
Carnosol	1.15228	2.83541e+06	1.63978e+06	1.19574e+06	245901	2.3712	1.2456	0.00796349	0.0259811
N,N-Dimethylaniline	1.15632	3.63523e+08	5.95647e+07	4.88732e+08	1.27526e+08	0.74381	-0.427	0.00374877	0.0170524
(24R,24(1)R)-Fucosterol epoxide	1.16298	1.47811e+08	5.09451e+07	2.30969e+08	7.65872e+07	0.63996	-0.64395	0.0199645	0.0573847
4-Hydroxy-2-oxoglutaric acid	1.16298	8.41307e+06	6.22993e+06	2.02866e+06	2.84952e+06	4.1471	2.0521	0.00374877	0.0170524
Eriodictyol	1.16387	1.35376e+06	132915	1.62354e+06	247279	0.83383	-0.26218	0.016011	0.0445289
Kaempferol	1.1641	3.891e+06	4.13801e+06	1.2372e+07	7.79465e+06	0.3145	-1.6689	0.0199645	0.0527961
D-Lysopine	1.16436	1.19783e+08	1.85748e+07	1.69833e+08	5.27556e+07	0.7053	-0.50369	0.0199645	0.0573847
Acebutolol	1.16595	8.28416e+06	2.11538e+06	4.4896e+06	3.30251e+06	1.8452	0.88377	0.00374877	0.0148461
Propoxyphene	1.16605	5.91496e+06	704976	4.84673e+06	937750	1.2204	0.28736	0.0304862	0.0782348
L-threo-3-Phenylserine	1.1676	2.19735e+08	7.26932e+07	1.338e+08	5.76929e+07	1.6423	0.71569	0.0304862	0.0782348
Nicotinic acid	1.16856	2.37561e+08	1.13547e+08	6.58844e+08	4.55875e+08	0.36057	-1.4716	0.012763	0.0409156
3-Succinoylpyridine	1.17511	1.38889e+08	9.16532e+07	2.90952e+08	1.37989e+08	0.47736	-1.0668	0.0101123	0.0343518
11,12-EET	1.17657	2.64616e+07	8.87622e+06	5.15761e+07	2.61856e+07	0.51306	-0.9628	0.00166934	0.00996711
Catechol	1.17777	4.53633e+09	1.473e+09	6.13446e+09	8.27664e+08	0.73948	-0.43541	0.0101123	0.0343518
Xanthosine	1.1779	5.54863e+06	3.83261e+06	2.40206e+07	2.00241e+07	0.23099	-2.1141	0.0373364	0.0915188
Prostaglandin B2	1.18071	1.57107e+08	4.50909e+07	2.36524e+08	7.33152e+07	0.66423	-0.59024	0.0199645	0.0573847
alpha-Zearalenol	1.18395	9.8553e+06	5.95347e+06	3.3787e+06	2.10091e+06	2.9169	1.5444	0.00125902	0.00689768
Uridine	1.18686	2.38732e+07	1.48757e+07	1.15727e+08	9.26886e+07	0.20629	-2.2773	0.012763	0.0373529
Pindolol	1.18983	7.20972e+07	4.58388e+07	2.69249e+07	7.67666e+06	2.6777	1.421	0.0199645	0.0573847
Diosgenin	1.18987	6.30692e+07	3.43625e+07	2.63972e+07	1.63774e+07	2.3892	1.2565	0.00796349	0.02884
Eugenol	1.19169	1.62054e+07	2.33347e+07	4.05361e+07	9.32796e+06	0.39978	-1.3227	0.00374877	0.0170524
Salutaridinol	1.19407	7.56542e+06	3.93387e+06	1.66682e+07	8.94008e+06	0.45388	-1.1396	0.0101123	0.0343518
Gyromitrin	1.19409	2.35513e+08	1.37235e+08	6.46308e+08	4.20756e+08	0.3644	-1.4564	0.0304862	0.0782348
Norepinephrine	1.20021	2.78909e+08	4.88142e+07	3.59297e+08	6.92379e+07	0.77626	-0.36538	0.012763	0.0409156
Dihydrouracil	1.20409	5.73366e+08	3.88326e+08	1.86412e+08	4.31441e+07	3.0758	1.621	0.00219965	0.0120482
Perindopril	1.20432	7.96667e+07	2.71138e+07	4.34098e+07	2.20959e+07	1.8352	0.87596	0.00166934	0.00835048
Cycloheximide	1.20569	2.51666e+07	3.20419e+06	1.95523e+07	4.94055e+06	1.2871	0.36417	0.016011	0.0485031
2,3-Dinor-8-iso prostaglandin F2alpha	1.20599	2.41759e+08	3.99248e+07	2.00539e+08	1.19836e+07	1.2055	0.26968	0.00484876	0.0202071
Alpha-Linolenoyl ethanolamide	1.20787	4.51183e+06	1.8833e+06	2.12473e+06	1.57317e+06	2.1235	1.0864	0.00484876	0.0202071
5-Hydroxypentanoic acid	1.20824	2.99524e+08	3.64341e+07	3.42124e+08	2.37412e+07	0.87548	-0.19185	0.0304862	0.0782348
Biotin	1.21174	8.51571e+06	2.92675e+06	5.31867e+06	1.35918e+06	1.6011	0.67906	0.0247447	0.0672596
Aminophenazone	1.21536	2.26458e+07	2.04986e+06	2.03826e+07	987723	1.111	0.15191	0.012763	0.0409156
Naltrexone	1.21695	6.46335e+07	4.79365e+07	1.53018e+07	1.06521e+07	4.2239	2.0786	0.000702861	0.00581801
Molindone	1.21729	1.16719e+07	2.40544e+06	1.49111e+07	2.2617e+06	0.78277	-0.35334	0.012763	0.0409156
17a-Estradiol	1.21923	1.69185e+07	4.94949e+06	2.36052e+07	4.66222e+06	0.71673	-0.4805	0.0101123	0.0343518
Baicalein	1.21931	1.10657e+07	1.91828e+06	1.55134e+07	3.85786e+06	0.7133	-0.48742	0.0101123	0.0311617
Phenylethylamine	1.21983	797407	925621	3.9429e+06	3.1509e+06	0.20224	-2.3059	0.00484876	0.0202071
Parthenin	1.22014	7.16433e+07	3.8095e+07	3.07117e+07	1.4502e+07	2.3328	1.222	0.00796349	0.02884
Benfuracarb	1.22093	3.76272e+06	1.25839e+06	5.68821e+06	1.51283e+06	0.66149	-0.5962	0.0199645	0.0573847
3-Hydroxymethylglutaric acid	1.22383	5.75486e+08	2.91875e+08	2.29418e+08	1.33992e+08	2.5085	1.3268	0.00219965	0.0102182
Hydroquinone	1.22525	1.10492e+08	5.14135e+07	2.08444e+08	7.8157e+07	0.53008	-0.91572	0.016011	0.0445289
Hexadecanedioic acid	1.22527	3.56828e+07	7.46094e+06	2.75299e+07	3.09106e+06	1.2961	0.37423	0.00374877	0.0170524
Phenacetin	1.22531	2.19541e+08	1.64338e+08	4.90065e+07	3.45394e+07	4.4798	2.1634	0.012763	0.0409156
5,7-Dihydroxyflavone	1.22679	4.75698e+06	2.0997e+06	8.09663e+06	2.35687e+06	0.58753	-0.76728	0.00166934	0.00835048
9(S)-HPODE	1.22729	1.30742e+08	8.7197e+07	3.33318e+07	1.94869e+07	3.9224	1.9717	0.016011	0.0445289
Saccharopine	1.22736	1.15697e+06	1.50495e+06	3.93178e+06	2.16786e+06	0.29426	-1.7648	0.0101123	0.0311617
9,10-DHOME	1.23059	1.32829e+09	7.53738e+08	2.33008e+09	5.45408e+08	0.57006	-0.81081	0.012763	0.0373529
Cyclobenzaprine	1.23403	1.5171e+07	7.65393e+06	6.28944e+06	4.22809e+06	2.4121	1.2703	0.016011	0.0485031
Phenylacetaldehyde	1.23409	8.59155e+07	9.52206e+07	2.69735e+08	1.45059e+08	0.31852	-1.6506	0.00374877	0.0148461
Oxazepam	1.23472	3.70759e+06	1.50083e+06	5.71695e+06	1.09219e+06	0.64853	-0.62476	0.0101123	0.0311617
Thiamine	1.23567	5.67204e+08	1.83694e+08	3.33616e+08	1.40541e+08	1.7002	0.76568	0.00796349	0.02884
Pentostatin	1.24246	2.52548e+06	1.27341e+06	3.98583e+06	322752	0.63362	-0.65832	0.0304862	0.0730082
N-Acetylserotonin	1.24265	5.05212e+07	2.24969e+07	2.62405e+07	6.58206e+06	1.9253	0.94509	0.00166934	0.00996711
Phenyllactate	1.24523	1.18818e+09	1.26652e+09	3.6193e+09	1.871e+09	0.32829	-1.607	0.00374877	0.0148461
Serotonin	1.24727	1.44514e+08	5.22677e+07	2.34859e+08	7.28746e+07	0.61532	-0.70058	0.0101123	0.0343518
2-Hydroxycinnamic acid	1.24747	1.46311e+07	1.01778e+07	3.37929e+08	3.27405e+08	0.043296	-4.5296	0.0002797	0.00358665
Fludrocortisone	1.24826	1.09618e+07	1.42036e+07	4.03276e+07	2.56249e+07	0.27182	-1.8793	0.00484876	0.0202071
Aminocarb	1.25289	3.83182e+08	1.74061e+08	1.75696e+08	9.753e+07	2.1809	1.1249	0.00219965	0.0120482
Androstanedione	1.25347	3.65683e+07	3.66372e+07	7.65733e+07	1.04068e+07	0.47756	-1.0662	0.00374877	0.0170524
4,5-Dihydroorotic acid	1.25761	3.06422e+08	1.17966e+08	8.62846e+08	5.42367e+08	0.35513	-1.4936	0.00374877	0.0170524
alpha-Tocopherol	1.26141	3.93256e+06	2.23551e+06	1.15459e+07	6.64868e+06	0.3406	-1.5538	0.00796349	0.0259811
2-Oxoarginine	1.26876	9.21474e+06	3.83371e+06	1.43452e+07	3.01182e+06	0.64236	-0.63855	0.00484876	0.0202071
Fisetin	1.26957	2.22946e+07	6.55968e+06	1.46002e+07	3.01125e+06	1.527	0.61071	0.00796349	0.02884
N,N-Dimethylsphingosine	1.27121	1.40686e+09	6.93623e+08	6.3506e+08	1.86098e+08	2.2153	1.1475	0.00288048	0.0144575
N-Acetyl-L-phenylalanine	1.27155	2.82811e+07	5.72232e+06	1.25044e+08	9.49071e+07	0.22617	-2.1445	0.0002797	0.00358665
Himbacine	1.27519	1.2769e+07	1.06041e+07	1.27103e+06	152059	10.046	3.3286	0.0199645	0.0573847
Inosine	1.27786	5.70839e+06	3.13046e+06	5.20505e+07	4.18971e+07	0.10967	-3.1888	0.000382664	0.00324755
Sakuranetin	1.28144	2.94343e+06	885885	1.75845e+06	510825	1.6739	0.74319	0.00288048	0.0123878
Alternariol	1.28303	2.26019e+06	271736	1.88742e+06	172170	1.1975	0.26003	0.0101123	0.0311617
Delta-Tocopherol	1.28334	2.74126e+07	1.32986e+07	1.17639e+07	5.5321e+06	2.3302	1.2205	0.00166934	0.00996711
Penbutolol	1.2839	3.63137e+08	1.2318e+08	2.11876e+08	6.59435e+07	1.7139	0.77729	0.00796349	0.02884
Tropate	1.28416	1.55517e+08	2.51351e+07	1.04527e+08	4.14915e+07	1.4878	0.5732	0.016011	0.0485031
Vanillylmandelic acid	1.28676	1.89637e+07	1.20379e+07	4.40659e+06	2.67191e+06	4.3035	2.1055	0.000382664	0.00324755
Enoxacin	1.28752	3.65954e+07	8.7367e+06	5.01765e+07	9.23092e+06	0.72933	-0.45535	0.0247447	0.0672596
Anserine	1.29149	1.89292e+07	1.1861e+07	5.66891e+06	1.78437e+06	3.3391	1.7395	0.000943645	0.00689871
N-Acetyl-D-glucosamine	1.29183	2.12853e+07	1.58741e+07	2.32506e+06	1.12058e+06	9.1547	3.1945	0.00484876	0.0178239
Quassin	1.29328	4.55059e+07	3.04124e+07	8.55014e+06	6.08136e+06	5.3222	2.412	0.000702861	0.00468464
Homo-L-arginine	1.29416	1.45134e+07	1.24137e+07	3.25895e+07	9.15513e+06	0.44534	-1.167	0.00796349	0.0259811
(2R,3R)-3-Methylornithinyl-N6-lysine	1.30084	1.16241e+07	1.53579e+06	1.45218e+07	2.20791e+06	0.80046	-0.3211	0.012763	0.0409156
5,6-DHET	1.30582	4.4212e+07	1.61263e+07	2.44257e+07	2.44535e+06	1.8101	0.85604	0.00166934	0.00835048
(13E)-11a-Hydroxy-9,15-dioxoprost-13-enoic acid	1.30645	1.85877e+07	9.21681e+06	1.62651e+08	1.35083e+08	0.11428	-3.1294	0.00125902	0.00826353
6-Methyladenine	1.30704	7.37174e+07	2.16116e+07	4.31688e+07	1.35587e+07	1.7077	0.77202	0.00374877	0.0148461
2-(Methylamino)benzoic acid	1.31258	2.97706e+08	6.88593e+07	4.8731e+08	1.61072e+08	0.61092	-0.71095	0.00288048	0.0144575
Cinchonidine	1.31375	2.95904e+07	4.50184e+06	2.03016e+07	7.21419e+06	1.4575	0.54354	0.00484876	0.0202071
Prostaglandin G2	1.31522	9.36311e+07	3.09367e+07	4.37482e+07	3.27672e+07	2.1402	1.0978	0.00796349	0.02884
Uracil 5-carboxylate	1.31703	6.49922e+07	4.91714e+07	2.14045e+08	1.28027e+08	0.30364	-1.7196	0.00219965	0.0120482
Stearic acid	1.31957	4.99619e+06	1.63269e+06	8.00855e+06	2.18085e+06	0.62386	-0.68071	0.00623303	0.0242506
Cytosine	1.32219	1.7679e+09	1.03829e+09	5.06423e+08	3.71508e+08	3.491	1.8036	0.00166934	0.00996711
Epiandrosterone	1.32243	5.80885e+06	2.91246e+06	2.08096e+06	764838	2.7914	1.481	0.000382664	0.00324755
12alpha-Bromo-11beta-hydroxypregn-4-ene-3,20-dione	1.32254	1.71748e+06	1.49318e+06	6.0836e+06	3.69586e+06	0.28231	-1.8246	0.0304862	0.0782348
2-Methylbenzoic acid	1.32316	2.58772e+07	1.9182e+07	1.22927e+08	8.69569e+07	0.21051	-2.248	0.00125902	0.00826353
p-Hydroxyphenylacetic acid	1.32689	1.61589e+08	7.36647e+07	5.03909e+07	5.28836e+07	3.2067	1.6811	0.00219965	0.0102182
o-Hydroxylaminobenzoate	1.32874	1.40636e+08	3.22747e+07	2.22475e+08	6.64723e+07	0.63215	-0.66167	0.00374877	0.0170524
Pyrrolidonecarboxylic acid	1.3288	5.14412e+08	3.89588e+08	6.02503e+07	3.72841e+07	8.5379	3.0939	0.00125902	0.00826353
L-Valine	1.33109	6.52319e+08	4.44005e+08	1.70719e+09	8.37522e+08	0.3821	-1.388	0.00623303	0.0242506
19-Norandrostenedione	1.3333	7.53813e+07	4.48682e+07	2.08804e+07	1.36249e+07	3.6102	1.8521	0.00484876	0.0202071
Folic acid	1.33345	2.42849e+06	728920	3.68523e+06	720356	0.65898	-0.60169	0.00484876	0.0178239
Jasmonic acid	1.33384	1.0314e+07	4.48424e+06	2.69113e+07	1.31123e+07	0.38326	-1.3836	0.00288048	0.0123878
Enterodiol	1.33481	7.49249e+06	3.7545e+06	2.56413e+06	1.1179e+06	2.922	1.547	0.00484876	0.0178239
m-Cresol	1.33651	5.38322e+07	8.53611e+06	7.38797e+07	1.57115e+07	0.72865	-0.45671	0.00166934	0.00996711
Abscisic aldehyde	1.3369	2.47443e+07	9.14683e+06	1.15925e+07	6.87403e+06	2.1345	1.0939	0.00374877	0.0170524
6-Keto-prostaglandin F1a	1.34074	1.52131e+08	7.18994e+07	6.619e+07	1.2711e+07	2.2984	1.2006	0.0199645	0.0573847
3-Deamino-3-oxonicotianamine	1.34311	1.53672e+06	525461	2.94444e+06	1.13284e+06	0.52191	-0.93813	0.00219965	0.0120482
Tramadol	1.34409	8.29945e+07	9.77004e+06	5.83699e+07	1.94706e+07	1.4219	0.50779	0.00484876	0.0202071
3,4-Dihydroxymandelaldehyde	1.34733	8.81199e+06	5.53633e+06	4.95927e+07	3.58981e+07	0.17769	-2.4926	0.000702861	0.00581801
3alpha,7alpha-Dihydroxy-12-oxo-5beta-cholanate	1.34803	5.03504e+07	2.62129e+07	1.90119e+07	2.63512e+06	2.6484	1.4051	0.00219965	0.0120482
Estragole	1.34998	4.66418e+07	1.51257e+07	2.73677e+07	6.01272e+06	1.7043	0.76915	0.00288048	0.0144575
Indole-3-acetate	1.35148	1.95664e+08	4.92888e+07	1.30132e+08	2.54377e+07	1.5036	0.58841	0.00623303	0.0242506
N-Alpha-acetyllysine	1.35152	1.62889e+09	3.45899e+08	1.15778e+09	2.00184e+08	1.4069	0.49253	0.00484876	0.0202071
Soyasapogenol B	1.3518	1.90306e+07	4.02649e+06	1.36032e+07	2.21967e+06	1.399	0.48437	0.00125902	0.00826353
(R)-4-Hydroxymandelate	1.35414	2.12678e+08	3.77532e+07	1.40447e+08	4.97475e+07	1.5143	0.59865	0.00288048	0.0144575
FMN	1.35485	1.4551e+06	462638	660748	423833	2.2022	1.1389	0.00484876	0.0178239
Methylmalonic acid	1.35511	4.51711e+09	2.34504e+09	1.51832e+09	9.08404e+08	2.9751	1.5729	0.00374877	0.0170524
Norethindrone	1.35558	2.97778e+07	1.71815e+07	8.98296e+06	2.15758e+06	3.3149	1.729	0.0304862	0.0782348
L-Histidine	1.35575	1.5623e+08	4.26233e+07	2.20193e+08	3.37763e+07	0.70952	-0.49509	0.00484876	0.0202071
Lipoxin A4	1.35984	8.25625e+06	1.92561e+06	1.73739e+07	7.10303e+06	0.47521	-1.0734	0.00288048	0.0123878
Citrinin	1.36359	9.57244e+06	2.87811e+06	5.88832e+06	1.01638e+06	1.6257	0.70103	0.00484876	0.0202071
Isobutyric acid	1.36587	2.06725e+07	1.32006e+07	1.22646e+08	8.7682e+07	0.16855	-2.5687	0.000702861	0.00581801
Adenine	1.3732	2.46267e+09	1.1999e+09	8.00811e+08	3.57976e+08	3.0752	1.6207	0.000382664	0.00324755
S-Adenosylmethionine	1.37684	2.9373e+06	504424	8.36851e+06	4.26523e+06	0.35099	-1.5105	0.00374877	0.0148461
Oxybutynin	1.37752	1.36822e+07	3.21921e+06	8.82991e+06	2.37839e+06	1.5495	0.63182	0.00623303	0.0242506
Pioglitazone	1.37776	2.80804e+06	1.16421e+06	5.59815e+06	1.82733e+06	0.5016	-0.99539	0.00288048	0.0123878
6-Phosphogluconic acid	1.37942	2.78688e+07	1.75192e+07	5.40756e+06	4.88977e+06	5.1537	2.3656	0.00796349	0.02884
Retinoyl b-glucuronide	1.38327	382158	331614	2.56225e+06	1.82191e+06	0.14915	-2.7452	0.00484876	0.0202071
N-Formyl-L-methionine	1.38667	3.91204e+07	9.09378e+06	7.5973e+07	2.70985e+07	0.51493	-0.95756	0.000943645	0.00564625
Methyl jasmonate	1.38681	1.19437e+08	6.3767e+07	2.89156e+08	1.26881e+08	0.41306	-1.2756	0.00623303	0.0242506
Pyridoxamine	1.3874	8.291e+07	1.75523e+07	5.56312e+07	1.3662e+07	1.4903	0.57565	0.00288048	0.0144575
Pyridoxine	1.38787	4.03021e+07	1.09704e+07	2.36867e+07	5.67611e+06	1.7015	0.76678	0.00166934	0.00835048
Flutriafol	1.39202	1.65172e+06	955898	2.99136e+06	492444	0.55217	-0.85683	0.00484876	0.0202071
Cortexolone	1.39278	5.95987e+06	1.72008e+06	3.42997e+06	1.09245e+06	1.7376	0.79708	0.00219965	0.0120482
Mycophenolic acid	1.39284	3.83622e+06	1.3621e+06	6.50016e+06	1.46992e+06	0.59017	-0.76079	0.00374877	0.0148461
(S)-1-Phenylethanol	1.39293	4.12145e+08	1.29092e+08	2.24387e+08	7.84183e+07	1.8368	0.87716	0.00484876	0.0202071
21-Hydroxypregnenolone	1.39338	6.37215e+07	3.6914e+07	1.70032e+07	2.57214e+06	3.7476	1.906	0.0002797	0.00358665
N-Methyl-D-aspartic acid	1.39431	3.6031e+07	4.64355e+06	4.95914e+07	9.23863e+06	0.72656	-0.46085	0.00166934	0.00835048
Allopregnanolone	1.39436	1.66752e+07	2.16917e+06	2.30996e+07	4.87294e+06	0.72188	-0.47017	0.00484876	0.0202071
Acetylcholine	1.39741	2.06456e+09	6.63345e+08	1.05804e+09	4.60466e+08	1.9513	0.96444	0.00484876	0.0202071
Dextromethorphan	1.3976	1.26258e+08	1.71701e+07	1.00453e+08	1.15253e+07	1.2569	0.32985	0.00484876	0.0202071
12-KETE	1.39921	2.34241e+07	9.131e+06	5.89899e+07	2.80147e+07	0.39709	-1.3325	0.00219965	0.0120482
Anhydroglycinol	1.40318	1.31423e+07	7.87942e+06	3.55321e+07	1.65746e+07	0.36987	-1.4349	0.00219965	0.0120482
Cholest-4-en-3-one	1.40383	3.68813e+08	1.57673e+08	1.5366e+08	6.15977e+07	2.4002	1.2631	0.00219965	0.0120482
6-Hydroxydaidzein	1.40437	2.37715e+06	1.95949e+06	7.0951e+06	3.30631e+06	0.33504	-1.5776	0.00484876	0.0202071
Calcitriol	1.40679	1.63128e+08	9.27863e+07	4.08554e+07	2.21968e+07	3.9928	1.9974	0.00125902	0.00826353
Maleic acid	1.40707	5.97701e+08	1.97906e+08	3.12566e+08	1.06041e+08	1.9122	0.93526	0.00166934	0.00996711
Labetalol	1.40921	1.69898e+07	9.8173e+06	3.94808e+06	2.57334e+06	4.3033	2.1055	0.00219965	0.0120482
p-Aminobenzoic acid	1.41554	3.70527e+08	3.81901e+07	3.06395e+08	3.30851e+07	1.2093	0.27418	0.000943645	0.00689871
Quadrone	1.42023	2.22822e+07	9.12194e+06	8.40757e+06	5.72944e+06	2.6503	1.4061	0.00219965	0.0120482
Lovastatin	1.42384	1.86273e+08	9.26914e+07	6.20828e+07	1.91568e+07	3.0004	1.5852	0.0199645	0.0573847
Deoxycorticosterone	1.4246	3.18333e+07	2.31452e+07	7.47098e+07	2.43048e+07	0.42609	-1.2308	0.00374877	0.0170524
Pentaporphyrin I	1.42514	1.64188e+07	6.31643e+06	6.79405e+06	3.89386e+06	2.4166	1.273	0.00484876	0.0202071
Aspartame	1.42676	4.80366e+07	3.71987e+07	1.44124e+08	6.63476e+07	0.3333	-1.5851	0.000943645	0.00689871
N1,N12-Diacetylspermine	1.42731	8.26927e+07	4.7888e+07	1.90129e+07	5.77785e+06	4.3493	2.1208	0.00623303	0.0242506
Lomefloxacin	1.42797	3.04701e+06	713789	1.88523e+06	543242	1.6163	0.69266	0.00125902	0.00826353
L-Tyrosine	1.42824	1.35811e+10	2.09891e+09	2.04592e+10	5.04532e+09	0.66381	-0.59115	0.00125902	0.00826353
Coleonol	1.4292	3.00708e+07	1.13052e+07	1.46066e+07	3.09029e+06	2.0587	1.0417	0.00288048	0.0144575
Glycochenodeoxycholic acid	1.43778	2.06383e+07	1.13317e+07	3.90964e+06	1.59754e+06	5.2788	2.4002	0.00288048	0.0123878
11b,17a,21-Trihydroxypreg-nenolone	1.44011	1.18503e+07	7.94438e+06	1.16212e+06	342155	10.197	3.3501	0.016011	0.0485031
Linatine	1.44273	3.02666e+07	2.63687e+07	1.85775e+08	1.19023e+08	0.16292	-2.6178	0.000702861	0.00581801
N-Acetylaspartylglutamate	1.44498	4.78885e+07	8.80345e+06	2.01736e+07	1.75439e+07	2.3738	1.2472	0.00623303	0.0215826
5-KETE	1.44529	5.9005e+07	1.15687e+07	9.8562e+07	2.556e+07	0.59866	-0.74019	0.000702861	0.00468464
Neopterin	1.44782	2.76584e+06	638081	4.65008e+06	1.30631e+06	0.59479	-0.74954	0.00288048	0.0144575
Taraxerol	1.44815	1.42583e+08	4.61071e+07	6.84929e+07	3.08554e+07	2.0817	1.0578	0.00166934	0.00996711
Glutamylglutamic acid	1.44913	4.67177e+06	1.02524e+06	7.61042e+06	2.01583e+06	0.61386	-0.70401	0.00219965	0.0120482
L-2,4-diaminobutyric acid	1.45367	7.28298e+08	6.30594e+07	9.99754e+08	1.99347e+08	0.72848	-0.45704	0.00288048	0.0144575
3,4-Methylenedioxyamphetamine	1.45375	8.25614e+07	2.69855e+07	3.51325e+07	2.30253e+07	2.35	1.2327	0.000702861	0.00581801
Biochanin A	1.45395	2.40778e+07	3.07067e+06	1.60609e+07	4.64397e+06	1.4992	0.58415	0.00219965	0.0102182
5a-Pregnane-3,20-dione	1.46353	3.15701e+07	1.7449e+07	6.32592e+07	1.56178e+07	0.49906	-1.0027	0.00288048	0.0144575
16alpha-Hydroxyestrone	1.46408	1.82902e+06	958200	366121	78431.9	4.9957	2.3207	0.0002797	0.00280755
Nicotianamine	1.46416	6.09424e+07	2.22151e+07	2.82375e+07	8.26897e+06	2.1582	1.1098	0.00166934	0.00996711
Palmitic acid	1.46522	1.21345e+07	1.39304e+07	5.56418e+07	2.64114e+07	0.21808	-2.1971	0.000943645	0.00564625
Enterolactone	1.46752	1.53643e+08	3.74369e+07	8.17159e+07	3.7571e+07	1.8802	0.9109	0.00484876	0.0202071
Adrenosterone	1.46805	5.26641e+06	1.43117e+06	1.05952e+07	3.75149e+06	0.49706	-1.0085	0.00374877	0.0170524
Propazine	1.46811	5.07852e+07	1.66524e+07	8.43807e+07	1.84092e+07	0.60186	-0.7325	0.00166934	0.00996711
L-Allothreonine	1.46922	1.74921e+08	1.08763e+08	2.2141e+07	1.0529e+07	7.9003	2.9819	0.0002797	0.00358665
Adrenic acid	1.47136	6.26513e+06	1.11929e+06	3.36109e+06	1.61109e+06	1.864	0.89841	0.000943645	0.00564625
Estriol-16-Glucuronide	1.47464	251903	106572	1.49351e+06	843813	0.16866	-2.5678	0.00484876	0.0178239
11,12-DiHETrE	1.47479	7.81071e+06	2.14451e+06	3.68501e+07	1.97767e+07	0.21196	-2.2381	0.0002797	0.00280755
Biliverdin	1.47578	2.45797e+06	2.60725e+06	9.73293e+06	4.71499e+06	0.25254	-1.9854	0.00125902	0.00826353
Melamine	1.47611	4.4903e+07	1.0694e+07	2.15969e+07	1.33309e+07	2.0791	1.056	0.00484876	0.0202071
6-Hydroxymelatonin	1.48087	3.79167e+07	2.27212e+07	9.3721e+07	3.39494e+07	0.40457	-1.3055	0.00219965	0.0120482
L-Isoleucine	1.48428	1.20129e+08	2.31146e+07	8.09826e+07	1.5614e+07	1.4834	0.5689	0.000943645	0.00689871
Pyrimidodiazepine	1.48431	4.54459e+07	1.82856e+07	9.6645e+07	3.2695e+07	0.47024	-1.0885	0.00288048	0.0144575
Ecgonine	1.49018	1.22097e+08	2.57664e+07	7.12417e+07	2.56059e+07	1.7138	0.77724	0.00166934	0.00996711
Juvenile hormone III	1.49103	9.17847e+07	2.11911e+07	5.96393e+07	7.33801e+06	1.539	0.62199	0.00288048	0.0144575
alpha-Mangostin	1.49149	5.60662e+06	2.25236e+06	1.4722e+07	5.60126e+06	0.38083	-1.3928	0.00484876	0.0178239
(4Z,7Z,10Z,13Z,16Z,19Z)-Docosahexaenoic acid ethyl ester	1.49462	3.03186e+10	1.01714e+10	1.50069e+10	3.02912e+09	2.0203	1.0146	0.00374877	0.0170524
Betaine	1.4981	1.21842e+09	3.94293e+08	3.8443e+09	1.68502e+09	0.31694	-1.6577	0.0002797	0.00280755
3,4-Dihydroxyhydrocinnamic acid	1.49944	1.13409e+07	4.42219e+06	2.70314e+07	9.22856e+06	0.41955	-1.2531	0.000943645	0.00564625
9,10,13-TriHOME	1.51025	4.78354e+07	2.05927e+07	1.40907e+07	1.03126e+07	3.3948	1.7633	0.00166934	0.00996711
Tryptamine	1.51594	4.10159e+09	9.84671e+08	7.97674e+09	2.54535e+09	0.51419	-0.95961	0.000520244	0.00479757
Taxifolin	1.51943	1.8708e+06	1.30135e+06	5.3641e+06	1.75476e+06	0.34876	-1.5197	0.00125902	0.00689768
D-Alanyl-D-alanine	1.52208	1.49841e+08	7.70724e+07	3.17033e+08	6.80991e+07	0.47264	-1.0812	0.00219965	0.0102182
O-Acetylcarnitine	1.52381	1.49811e+08	1.41809e+07	1.05568e+08	2.71732e+07	1.4191	0.50497	0.000520244	0.00479757
Yamogenin	1.52383	4.70689e+07	2.7559e+07	5.14799e+06	3.39469e+06	9.1432	3.1927	0.000520244	0.00479757
Isoalantolactone	1.52692	2.25199e+07	7.74432e+06	9.42408e+06	4.03533e+06	2.3896	1.2568	0.00288048	0.0144575
8,9-EET	1.5348	1.40445e+08	6.83256e+07	3.27272e+07	1.69177e+07	4.2914	2.1014	0.00288048	0.0144575
Berberine	1.53547	1.27622e+08	5.89236e+07	3.13918e+07	2.24804e+07	4.0655	2.0234	0.0002797	0.00358665
(10S)-Juvenile hormone III acid diol	1.53613	1.41123e+07	5.12524e+06	5.87361e+06	1.64922e+06	2.4027	1.2646	0.0002797	0.00358665
ent-8alpha-Hydroxylabd-13-en-15-yl diphosphate	1.54347	1.82157e+06	2.04736e+06	7.96218e+06	3.58197e+06	0.22878	-2.128	0.00219965	0.0120482
Niacinamide	1.55046	3.63669e+08	1.53729e+08	7.26366e+08	1.82689e+08	0.50067	-0.99807	0.0002797	0.00358665
O-Acetylserine	1.55346	2.48586e+08	1.4613e+08	1.78886e+07	4.51149e+06	13.896	3.7966	0.0002797	0.00358665
Equol	1.55664	8.54465e+06	3.22398e+06	2.33301e+07	9.28096e+06	0.36625	-1.4491	0.00166934	0.00996711
Enalapril	1.55795	1.50726e+07	4.23861e+06	7.01847e+06	2.95041e+06	2.1476	1.1027	0.000702861	0.00581801
Myriocin	1.55971	2.21655e+07	9.20925e+06	6.398e+06	3.85094e+06	3.4644	1.7926	0.000702861	0.00581801
Isochavicol	1.56251	3.42392e+08	1.43323e+08	6.16612e+08	9.97782e+07	0.55528	-0.84871	0.00219965	0.0120482
N5-(L-1-Carboxyethyl)-L-ornithine	1.56297	1.03398e+07	1.73516e+06	5.49867e+07	2.9528e+07	0.18804	-2.4109	0.0002797	0.00358665
Sorbitol	1.56431	3.26101e+08	1.26727e+08	8.99006e+08	3.54225e+08	0.36274	-1.463	0.0002797	0.00358665
4-Chloro-17alpha-methyl-17beta-hydroxy-4-androsten-3-one	1.56572	2.42374e+07	6.60261e+06	1.17588e+07	4.33217e+06	2.0612	1.0435	0.000943645	0.00689871
Dehydroepiandrosterone	1.56703	6.6006e+08	1.73729e+08	3.20591e+08	7.88443e+07	2.0589	1.0419	0.0002797	0.00280755
4,5alpha-Dihydrocortisone	1.56779	5.94683e+06	4.43832e+06	1.35826e+07	1.75266e+06	0.43783	-1.1916	0.00374877	0.0170524
Prostaglandin F3a	1.56797	5.10797e+07	1.64696e+07	1.99005e+07	5.71178e+06	2.5668	1.3599	0.00125902	0.00689768
Dihydrozeatin	1.57626	1.44616e+07	4.08332e+06	5.99317e+06	2.33515e+06	2.413	1.2708	0.000943645	0.00564625
Cafestol	1.57722	1.14516e+07	2.51165e+06	3.07548e+07	1.22313e+07	0.37235	-1.4253	0.00484876	0.0202071
Ethynodiol Diacetate	1.58109	3.06249e+07	1.16983e+07	8.65701e+06	2.49651e+06	3.5376	1.8228	0.0002797	0.00280755
Butyryl-L-carnitine	1.5838	4.16132e+07	6.2687e+06	2.68991e+07	6.70999e+06	1.547	0.62948	0.000702861	0.00581801
N6-Acetyl-N6-hydroxy-L-lysine	1.58813	7.34656e+07	1.74492e+07	3.87156e+07	1.21885e+07	1.8976	0.92415	0.000943645	0.00689871
N-Acetylmuramate	1.5947	3.96442e+09	1.71814e+09	1.01997e+09	3.65705e+08	3.8868	1.9586	0.000520244	0.00479757
18-Hydroxycorticosterone	1.59606	5.74528e+07	2.49604e+07	1.36658e+07	7.73689e+06	4.2041	2.0718	0.000382664	0.00410087
Clozapine	1.59809	1.69304e+07	4.84921e+06	8.53078e+06	1.16759e+06	1.9846	0.98886	0.000943645	0.00689871
11-Dehydrocorticosterone	1.60125	3.12102e+06	1.63869e+06	1.6173e+07	7.04171e+06	0.19298	-2.3735	0.0002797	0.00280755
Naringenin	1.60326	5.91523e+06	999270	1.05913e+07	2.36212e+06	0.5585	-0.84038	0.000382664	0.00324755
Beta-Tyrosine	1.6074	1.22069e+07	3.0783e+06	3.21068e+07	1.04358e+07	0.3802	-1.3952	0.000943645	0.00564625
Allocholic acid	1.60888	1.05597e+08	5.34037e+07	1.349e+07	4.96345e+06	7.8278	2.9686	0.0002797	0.00358665
1-Arachidonoylglycerol	1.61154	4.93739e+06	4.1999e+06	1.34234e+07	2.71443e+06	0.36782	-1.4429	0.00125902	0.00826353
Salicyl alcohol	1.61424	6.07101e+06	4.72442e+06	5.84365e+07	2.79661e+07	0.10389	-3.2669	0.00125902	0.00689768
Arachidonic acid	1.61642	631670	337888	1.96963e+06	627898	0.3207	-1.6407	0.000382664	0.00324755
Hecogenin	1.6168	1.65855e+08	8.93255e+07	9.8731e+06	8.01131e+06	16.799	4.0703	0.0002797	0.00358665
Leukotriene D4	1.62014	788966	254990	273075	58996.9	2.8892	1.5307	0.0002797	0.00280755
L-Arogenate	1.62081	8.05042e+06	3.6449e+06	1.62727e+07	3.13891e+06	0.49472	-1.0153	0.000702861	0.00581801
2-Methoxyestradiol	1.62145	4.12985e+06	2.18927e+06	1.54899e+07	5.61975e+06	0.26662	-1.9072	0.000382664	0.00324755
cis-4-Hydroxy-D-proline	1.62683	3.55229e+08	1.28577e+08	6.27927e+08	9.0295e+07	0.56572	-0.82185	0.000520244	0.00479757
3-Epiecdysone	1.62745	3.2376e+06	629433	3.11645e+07	1.67198e+07	0.10389	-3.2669	0.0002797	0.00358665
Putrescine	1.62789	7.79287e+08	8.0722e+07	5.00734e+08	1.43128e+08	1.5563	0.63811	0.00125902	0.00826353
Ethyl icosapentate	1.62889	6.56679e+07	3.13317e+07	1.68113e+08	5.14371e+07	0.39062	-1.3562	0.000702861	0.00581801
meso-2,6-Diaminoheptanedioate	1.62905	5.92799e+07	2.52139e+07	1.37518e+07	5.00708e+06	4.3107	2.1079	0.000382664	0.00410087
Taurocholic acid	1.63112	7.11367e+06	2.61185e+06	1.53193e+06	1.83779e+06	4.6436	2.2152	0.000943645	0.00689871
3-Dehydro-2-deoxyecdysone	1.63308	9.07217e+07	3.08352e+07	2.82541e+07	1.74853e+07	3.2109	1.683	0.000702861	0.00581801
Imidazolelactic acid	1.63321	9.21832e+07	3.30893e+07	2.1228e+08	6.20458e+07	0.43425	-1.2034	0.000702861	0.00581801
12-Hydroxydodecanoic acid	1.63562	3.36136e+07	4.18618e+06	2.4787e+07	2.74179e+06	1.3561	0.43946	0.000520244	0.00479757
Mesoridazine	1.65134	1.10016e+07	2.33297e+06	2.5711e+07	8.10195e+06	0.4279	-1.2247	0.000382664	0.00410087
(S)-Reticuline	1.65188	1.93195e+06	393399	9.33499e+06	4.23924e+06	0.20696	-2.2726	0.000943645	0.00689871
Muramic acid	1.6597	2.80709e+07	3.88991e+06	4.20273e+07	6.7657e+06	0.66792	-0.58225	0.000520244	0.00479757
Dodecanedioic acid	1.66301	2.52359e+07	9.34147e+06	5.22058e+07	1.15625e+07	0.48339	-1.0487	0.000520244	0.00479757
11alpha,17beta-Dihydroxyandrost-4-en-3-one	1.66594	9.59059e+06	3.41382e+06	1.02655e+08	5.21534e+07	0.093425	-3.42	0.0002797	0.00358665
3-Methyl-1-butylamine	1.66779	2.79631e+07	7.46104e+06	1.64948e+08	7.62968e+07	0.16953	-2.5604	0.0002797	0.00358665
20a,22b-Dihydroxycholesterol	1.66795	1.80051e+07	9.13062e+06	1.27413e+08	6.04759e+07	0.14131	-2.823	0.0002797	0.00358665
Dipyridamole	1.67075	1.24594e+07	5.53534e+06	1.87242e+06	561612	6.6542	2.7343	0.0002797	0.00358665
1-(2,6-Dihydroxy-4-methoxyphenyl)-3-phenyl-1-propanone	1.67607	5.55949e+06	2.18004e+06	2.10676e+07	7.07181e+06	0.26389	-1.922	0.0002797	0.00280755
Ritodrine	1.67794	5.19986e+06	836488	2.79824e+06	978957	1.8583	0.89395	0.000702861	0.00581801
Deoxycytidine	1.6781	9.9438e+06	3.93317e+06	2.50511e+07	7.1851e+06	0.39694	-1.333	0.000520244	0.00479757
15-Deoxy-d-12,14-PGJ2	1.67962	2.56818e+07	6.83469e+06	3.36554e+08	1.47838e+08	0.076308	-3.712	0.0002797	0.00280755
(-)-Matairesinol	1.68408	261910	173923	7.50631e+06	3.41116e+06	0.034892	-4.841	0.0002797	0.00280755
Subaphylline	1.69254	2.61486e+08	6.62488e+07	4.52661e+08	7.45746e+07	0.57766	-0.7917	0.000520244	0.00479757
Mirtazapine	1.69357	1.8798e+07	1.6551e+07	7.6284e+07	2.52504e+07	0.24642	-2.0208	0.000943645	0.00689871
Celecoxib	1.69358	368901	205225	4.53636e+06	1.91215e+06	0.081321	-3.6202	0.000702861	0.00468464
Retinol	1.69385	4.73358e+06	592155	2.76164e+07	1.22191e+07	0.1714	-2.5445	0.0002797	0.00358665
Gibberellin A53	1.70099	1.92735e+06	1.88845e+06	7.66746e+06	1.66847e+06	0.25137	-1.9921	0.000943645	0.00564625
Capsidiol	1.70334	1.11976e+08	7.99989e+07	4.33218e+08	1.45938e+08	0.25848	-1.9519	0.000943645	0.00689871
Tridemorph	1.70596	4.10267e+08	1.91108e+08	1.21158e+09	3.66761e+08	0.33862	-1.5623	0.000382664	0.00410087
13,14-Dihydro-15-keto-PGE2	1.70663	1.0453e+08	3.37822e+07	2.27245e+07	7.81896e+06	4.5999	2.2016	0.0002797	0.00280755
Sclareol	1.70752	2.00017e+06	715930	297339	460208	6.7269	2.7499	0.000520244	0.00479757
Indican	1.71162	3.62112e+06	402219	4.95292e+06	541228	0.73111	-0.45184	0.000520244	0.00479757
Amobarbital	1.71731	4.33099e+07	1.47542e+07	1.24193e+07	2.2765e+06	3.4873	1.8021	0.0002797	0.00358665
Yangambin	1.71746	3.63679e+06	1.72119e+06	3.48087e+07	1.3501e+07	0.10448	-3.2587	0.0002797	0.00280755
5-S-Methyl-5-thioinosine	1.7227	5.90635e+07	1.60264e+07	1.76044e+07	5.58618e+06	3.355	1.7463	0.000382664	0.00324755
Stearidonic acid	1.72273	3.23085e+07	8.26871e+06	6.71073e+07	1.21902e+07	0.48144	-1.0546	0.0002797	0.00280755
2-Phenylethanol	1.72464	1.57284e+09	6.16917e+08	7.25372e+09	2.7921e+09	0.21683	-2.2054	0.0002797	0.00358665
GMP	1.72562	8.2242e+06	1.2833e+06	1.58284e+07	2.96066e+06	0.51959	-0.94457	0.0002797	0.00280755
Cannabidiol	1.7287	3.22273e+06	302012	1.73012e+08	8.50392e+07	0.018627	-5.7464	0.0002797	0.00358665
Dihydrotestosterone	1.7298	8.27231e+06	865775	6.84716e+07	3.00725e+07	0.12081	-3.0491	0.0002797	0.00358665
9,10-Epoxyoctadecenoic acid	1.73166	4.0765e+09	9.87445e+08	8.46188e+09	1.52664e+09	0.48175	-1.0536	0.0002797	0.00280755
Eupatilin	1.73772	2.50625e+07	4.24808e+06	1.09683e+07	3.74657e+06	2.285	1.1922	0.0002797	0.00280755
Dehydroepiandrosterone sulfate	1.74163	221344	42533.7	3.06696e+06	1.17045e+06	0.07217	-3.7924	0.0002797	0.00280755
Gamma-Tocotrienol	1.74891	3.91268e+06	637186	2.10355e+06	277637	1.86	0.89533	0.0002797	0.00280755
all-trans-5,6-Epoxyretinoic acid	1.75376	1.39609e+07	7.79955e+06	4.43966e+07	1.19073e+07	0.31446	-1.6691	0.000382664	0.00410087
21-Deoxycortisol	1.7548	5.10028e+06	620641	3.82707e+07	1.57541e+07	0.13327	-2.9076	0.0002797	0.00358665
Arecoline	1.75532	1.39703e+08	1.43332e+07	1.80832e+08	1.22596e+07	0.77256	-0.37228	0.000382664	0.00410087
2-Methoxyestrone	1.75816	1.61697e+06	162697	3.38673e+07	1.2703e+07	0.047744	-4.3885	0.0002797	0.00280755
(Z)-4-Hydroxy-6-dodecenoic acid lactone	1.75864	2.00391e+08	2.79507e+07	1.30312e+08	1.46053e+07	1.5378	0.62085	0.0002797	0.00358665
Melatonin	1.77384	1.38125e+07	4.45875e+06	3.28928e+06	850384	4.1993	2.0701	0.0002797	0.00358665
Adipic acid	1.77876	5.59849e+07	2.19796e+07	1.51772e+08	2.68784e+07	0.36887	-1.4388	0.0002797	0.00280755
5-Hydroxyindoleacetic acid	1.7802	2.18479e+09	8.33184e+08	6.95904e+09	1.95994e+09	0.31395	-1.6714	0.0002797	0.00358665
Methyldopa	1.78903	1.36196e+08	1.49562e+07	1.87075e+08	1.59068e+07	0.72803	-0.45793	0.0002797	0.00358665
11-cis-Dehydroretinal	1.79255	1.09337e+07	2.72344e+06	4.21218e+06	569519	2.5957	1.3761	0.0002797	0.00358665
Letrozole	1.79781	8.29999e+07	1.91463e+07	2.86889e+07	1.18347e+07	2.8931	1.5326	0.000382664	0.00410087
17-HYDROXYPROGESTERONE	1.79884	1.11801e+07	3.81407e+06	2.88635e+07	6.47474e+06	0.38734	-1.3683	0.0002797	0.00358665
Andrographolide	1.80422	1.08442e+07	9.05964e+06	4.02291e+07	8.03816e+06	0.26956	-1.8913	0.000382664	0.00410087
N-Methyltyramine	1.80703	1.00482e+08	1.95738e+07	4.35748e+07	1.22402e+07	2.306	1.2054	0.0002797	0.00358665
Prostaglandin F2a	1.80738	1.06543e+07	2.95592e+06	1.39634e+06	172833	7.6302	2.9317	0.0002797	0.00280755
(R)-Glabridin	1.82086	4.56239e+07	8.79123e+06	1.50356e+07	3.30454e+06	3.0344	1.6014	0.0002797	0.00280755
Tetracaine	1.82805	7.00783e+06	2.03661e+06	1.23971e+06	845300	5.6528	2.499	0.0002797	0.00358665
Safrole	1.82989	4.85525e+06	298625	3.4624e+07	1.1911e+07	0.14023	-2.8342	0.0002797	0.00358665
Olopatadine	1.83541	2.09263e+07	4.58056e+06	6.81259e+06	2.72191e+06	3.0717	1.619	0.0002797	0.00358665
Pimelic acid	1.84136	7.02685e+08	2.46797e+08	1.69304e+09	2.81866e+08	0.41504	-1.2687	0.0002797	0.00358665
O-Succinyl-L-homoserine	1.84548	3.31625e+07	2.0684e+07	4.74682e+08	1.68174e+08	0.069863	-3.8393	0.0002797	0.00358665
Prostaglandin J2	1.84773	9.10014e+06	2.35369e+06	5.16951e+08	1.4759e+08	0.017603	-5.828	0.0002797	0.00280755
Deoxycholic acid	1.84867	1.65408e+07	3.70184e+06	2.42022e+06	1.13652e+06	6.8344	2.7728	0.0002797	0.00280755
Ginkgolide C	1.85936	8.22259e+06	3.36467e+06	1.89786e+07	1.74975e+06	0.43326	-1.2067	0.0002797	0.00358665
Lanosterin	1.86507	1.6125e+06	769932	5.2171e+07	1.35383e+07	0.030908	-5.0159	0.0002797	0.00280755
2-O-Methyladenosine	1.86972	1.88872e+06	1.32951e+06	1.87293e+07	5.86978e+06	0.10084	-3.3098	0.0002797	0.00358665
Traumatic Acid	1.87698	8.17502e+07	1.82569e+07	2.06816e+08	3.93434e+07	0.39528	-1.3391	0.0002797	0.00358665
Androsterone	1.87996	4.03784e+06	888246	1.54222e+08	5.2161e+07	0.026182	-5.2553	0.0002797	0.00358665
Levonorgestrel	1.88486	6.40812e+06	3.67437e+06	9.85191e+07	3.12603e+07	0.065044	-3.9424	0.0002797	0.00358665
Eicosadienoic acid	1.88894	2.91377e+07	6.78373e+06	7.08118e+06	1.90878e+06	4.1148	2.0408	0.0002797	0.00358665
FAPy-adenine	1.88918	4.39068e+08	9.90111e+07	1.10043e+08	3.58248e+07	3.99	1.9964	0.0002797	0.00358665
4-Hydroxy-2-quinolone	1.89506	6.16923e+08	8.31895e+07	3.10155e+08	5.00527e+07	1.9891	0.9921	0.0002797	0.00358665
Retinal	1.8962	7.37357e+06	3.60604e+06	4.68346e+07	1.24235e+07	0.15744	-2.6671	0.0002797	0.00358665
Digitogenin	1.8966	2.77985e+07	8.36308e+06	820064	280254	33.898	5.0831	0.0002797	0.00358665
5-Oxo-1,2-campholide	1.90884	1.87705e+07	1.10113e+07	8.03853e+07	1.55058e+07	0.23351	-2.0985	0.0002797	0.00358665
Misoprostol	1.91076	1.14433e+06	373722	4.79216e+08	1.49563e+08	0.0023879	-8.71	0.0002797	0.00358665
17alpha,21-Dihydroxypregnenolone	1.91348	9.76329e+06	7.46737e+06	3.212e+08	9.6125e+07	0.030396	-5.04	0.0002797	0.00358665
Etiocholanedione	1.92128	9.524e+06	6.40338e+06	3.79191e+08	1.109e+08	0.025117	-5.3152	0.0002797	0.00358665
Yohimbine	1.92139	1.69442e+06	225984	6.59473e+06	865694	0.25694	-1.9605	0.0002797	0.00280755
L-Octanoylcarnitine	1.92366	3.35568e+06	296832	1.95032e+07	4.79749e+06	0.17206	-2.539	0.0002797	0.00358665
Carboprost	1.92473	2.33101e+06	771560	1.75072e+08	5.12065e+07	0.013315	-6.2308	0.0002797	0.00358665
Tetrahydrocortisone	1.93171	3.917e+06	717144	4.00852e+07	1.03915e+07	0.097717	-3.3552	0.0002797	0.00358665
Corticosterone	1.93738	1.16888e+07	4.58338e+06	1.14041e+08	2.83619e+07	0.1025	-3.2863	0.0002797	0.00358665
Bitertanol	1.94094	8.36539e+06	1.41704e+06	2.1275e+06	849113	3.932	1.9753	0.0002797	0.00358665
Lithocholic acid	1.94118	6.70404e+06	2.72908e+06	5.76632e+07	1.37861e+07	0.11626	-3.1045	0.0002797	0.00358665
Pantothenol	1.97135	5.47504e+07	7.76047e+06	2.28083e+08	4.02245e+07	0.24005	-2.0586	0.0002797	0.00358665
androst-5-ene-3,17-dione	1.97576	9.77611e+06	3.30597e+06	1.10012e+08	2.28572e+07	0.088864	-3.4923	0.0002797	0.00358665
17a-Ethynylestradiol	1.98581	7.95286e+06	2.22078e+06	5.1404e+07	9.09025e+06	0.15471	-2.6923	0.0002797	0.00358665
Cannabinol	1.98778	3.15557e+07	9.4675e+06	9.21064e+07	8.10908e+06	0.3426	-1.5454	0.0002797	0.00358665

## Sheet: ALL_DEM
	ID	name	mz	rt	exact_mass	ppm	formula	KEGG	type	library	identify.pvalue	posneg
1	M118T180	L-Valine	118.085	180.126	117.079	10.2837	C5H11NO2	C00183	[M+H]+	BioDeepDB	1.72473e-07	pos
2	M122T378_1	Phenylethylamine	122.025	377.76	121.0891	0.00962506	C8H11N	C05332	[M+H]+	BioDeepDB	5.06484e-05	pos
3	M121T215	Tyrosol	121.064	214.812	138.0681	6.25239	C8H10O2	C06044	[M+H-H2O]+	BioDeepDB	1.33148e-09	pos
4	M124T270	Nicotinic acid	124.038	269.503	123.032	5.994	C6H5NO2	C00253	[M+H]+	BioDeepDB	0.000126446	pos
5	M124T600	Picolinic acid	124.038	599.576	123.032	7.2049	C6H5NO2	C10164	[M+H]+	BioDeepDB	3.26155e-07	pos
6	M132T91	cis-4-Hydroxy-D-proline	132.066	91.1615	131.0582	0.126927	C5H9NO3	C03440	[M+H]+	BioDeepDB	4.62823e-10	pos
7	M132T209	L-Isoleucine	132.067	209.069	131.0946	2.0286	C6H13NO2	C00407	[M+H]+	BioDeepDB	3.32865e-20	pos
8	M161T97_2	Pimelic acid	161.092	97.0251	160.0736	1.67634	C7H12O4	C02656	[M+H]+	BioDeepDB	5.39845e-05	pos
9	M148T92	L-Glutamic acid	148.061	91.6396	147.0532	0.502729	C5H9NO4	C00025	[M+H]+	BioDeepDB	5.96313e-20	pos
10	M183T343	Sorbitol	182.983	342.57	182.079	10.0492	C6H14O6	C00794	[M+H]+	BioDeepDB	1.14957e-10	pos
11	M189T101	N-Alpha-acetyllysine	189.123	100.502	188.1161	0.209456	C8H16N2O3	C12989	[M+H]+	BioDeepDB	2.90198e-29	pos
12	M182T196	L-Tyrosine	182.081	195.826	181.0739	0.527384	C9H11NO3	C00082	[M+H]+	BioDeepDB	2.2209e-22	pos
13	M185T35	3,4-Dihydroxymandelic acid	184.985	34.998	184.037	0.762219	C8H8O5	C05580	[M+H]+	BioDeepDB	0.0407412	pos
14	M208T530	N-Acetyl-L-phenylalanine	208.097	529.862	207.0895	0.665779	C11H13NO3	C03519	[M+H]+	BioDeepDB	2.54479e-16	pos
15	M216T562	12-Hydroxydodecanoic acid	216.196	562.301	216.1725	2.89475	C12H24O3	C08317	[M]+	BioDeepDB	6.73481e-05	pos
16	M227T770	Deoxycytidine	227.164	769.664	227.0906	3.65969	C9H13N3O4	C00881	[M]+	BioDeepDB	0.00145653	pos
17	M229T754_1	Myristic acid	229.18	753.503	228.2089	2.62379	C14H28O2	C06424	[M+H]+	BioDeepDB	0.00127772	pos
18	M243T697_2	Equol	243.211	697.087	242.0943	11.1912	C15H14O3	C14131	[M+H]+	BioDeepDB	1.22268e-15	pos
19	M252T273	2-Deoxyadenosine	252.109	273.336	251.102	0.0820514	C10H13N5O3	C00559	[M+H]+	BioDeepDB	4.65856e-14	pos
20	M272T449	17a-Estradiol	272.185	449.327	272.1776	0.412731	C18H24O2	C02537	[M]+	BioDeepDB	4.48678e-06	pos
21	M259T717	6-Phosphogluconic acid	259.17	717.37	276.0246	0.235555	C6H13O10P	C00345	[M+H-H2O]+	BioDeepDB	0.000548425	pos
22	M285T642	Stearic acid	285.123	641.508	284.2715	23.7846	C18H36O2	C01530	[M+H]+	BioDeepDB	0.0119057	pos
23	M273T757_2	Androsterone	273.221	757.24	290.2246	14.3167	C19H30O2	C00523	[M+H-H2O]+	BioDeepDB	6.79347e-07	pos
24	M363T566	Cortisol	363.238	566.408	362.2093	0.182924	C21H30O5	C00735	[M+H]+	BioDeepDB	5.50474e-09	pos
25	M376T724	Lithocholic acid	376.283	723.626	376.2977	24.1182	C24H40O3	C03990	[M]+	BioDeepDB	0.000953487	pos
26	M391T740	Allocholic acid	391.283	739.605	408.2876	7.17129	C24H40O5	C00695	[M+H-H2O]+	MoNA	1.36699e-07	pos
27	M174T423	N-Acetylleucine	174.112	422.746	173.1052	0.208729	C8H15NO3	C02710	[M+H]+	BioDeepDB	7.04127e-09	pos
28	M227T723	Biotin	227.081	722.809	244.0882	1.98876	C10H16N2O3S	C00120	[M+H-H2O]+	BioDeepDB	4.13588e-08	pos
29	M291T400	Argininosuccinic acid	291.133	399.99	290.1226	11.2849	C10H18N4O6	C03406	[M+H]+	BioDeepDB	1.57709e-06	pos
30	M285T323	Xanthosine	285.083	322.75	284.0757	0.176219	C10H12N4O6	C01762	[M+H]+	BioDeepDB	0.00132076	pos
31	M329T381	Labetalol	329.182	381.394	328.1787	11.0047	C19H24N2O3	C07063	[M+H]+	BioDeepDB	1.60476e-05	pos
32	M251T486	Citrinin	251.082	485.61	250.0841	29.4615	C13H14O5	C16765	[M+H]+	BioDeepDB	7.02704e-06	pos
33	M291T767	Dihydrotestosterone	291.231	767.362	290.2246	4.54571	C19H30O2	C03917	[M+H]+	MoNA	0.000122145	pos
34	M295T694	Cinchonidine	295.188	694.322	294.1732	26.5107	C19H22N2O	C11379	[M+H]+	MoNA	0.233286	pos
35	M457T837	Ursolic acid	457.366	837.144	456.3603	3.61951	C30H48O3	C08988	[M+H]+	MoNA	6.39125e-05	pos
36	M176T599	Indole-3-acetate	176.071	598.732	175.0633	1.3292	C10H9NO2	C00954	[M+H]+	mzCloud	3.66223e-29	pos
37	M279T816	(9Z,12Z,15Z)-Octadecatrienoic acid	279.232	815.783	278.2246	0.34963	C18H30O2	C06427	[M+H]+	mzCloud	6.69304e-09	pos
38	M213T707	Dodecanedioic acid	213.149	707.324	230.1518	10.8277	C12H22O4	C02678	[M+H-H2O]+	BioDeepDB	0.000140344	pos
39	M269T744	Hexadecanedioic acid	269.211	743.999	286.2144	13.3649	C16H30O4	C19615	[M+H-H2O]+	BioDeepDB	5.77809e-05	pos
40	M313T736	17-HYDROXYPROGESTERONE	313.217	735.515	330.219494826	14.9125	C21H30O3	C01176	[M+H-H2O]+	BioDeepDB	8.47966e-05	pos
41	M349T759	2-Hydroxy-6-pentadecylbenzoic acid	349.273	758.681	348.2664	0.811675	C22H36O3	C10759	[M+H]+	BioDeepDB	7.71848e-05	pos
42	M299T800_1	all-trans-5,6-Epoxyretinoic acid	299.202	800.465	316.2038	18.0546	C20H28O3	C16680	[M+H-H2O]+	MetaDNA	0.000625066	pos
43	M476T726	Retinoyl b-glucuronide	476.239	726.116	476.241	3.51938	C26H36O8	C11061	[M]+	MetaDNA	4.81833e-05	pos
44	M269T743	androst-5-ene-3,17-dione	269.189	742.965	286.1933	13.2962	C19H26O2	C20252	[M+H-H2O]+	MetaDNA	0.000126409	pos
45	M289T717_2	Androstanedione	289.215	716.663	288.2089	3.11331	C19H28O2	C00674	[M+H]+	MetaDNA	0.000120407	pos
46	M289T696	Etiocholanedione	289.215	696.168	288.2089	2.86886	C19H28O2	C03772	[M+H]+	MetaDNA	8.08558e-05	pos
47	M407T770	3alpha,7alpha-Dihydroxy-12-oxo-5beta-cholanate	407.277	770.247	406.2719	4.35082	C24H38O5	C01292	[M+H]+	MetaDNA	0.0532551	pos
48	M347T816	11b,17a,21-Trihydroxypreg-nenolone	347.221	816.302	364.225	8.59413	C21H32O5	C05489	[M+H-H2O]+	MetaDNA	0.00044402	pos
49	M261T564	Isohelenol	261.102	564.385	278.1154	21.6898	C15H18O5	C09485	[M+H-H2O]+	MetaDNA	0.0605495	pos
50	M345T729	4,5alpha-Dihydrocortisone	345.206	728.657	362.2093	11.8864	C21H30O5	C03588	[M+H-H2O]+	MetaDNA	0.0326287	pos
51	M399T839_1	Smilagenin	399.325	839.357	416.329	8.88873	C27H44O3	C08913	[M+H-H2O]+	MetaDNA	6.06005e-06	pos
52	M271T558	(10S)-Juvenile hormone III acid diol	271.19	557.58	270.1831	2.10769	C15H26O4	C16506	[M+H]+	MetaDNA	0.0414957	pos
53	M313T618	9,10,13-TriHOME	313.236	618.23	330.2406	8.84623	C18H34O5	C14835	[M+H-H2O]+	MetaDNA	1.5294e-05	pos
54	M293T750	Mestranol	293.185	750.228	310.1933	1.43383	C21H26O2	C07618	[M+H-H2O]+	MetaDNA	0.000585128	pos
55	M431T552	Digitogenin	431.317	551.707	448.3189	13.2433	C27H44O5	C08896	[M+H-H2O]+	MetaDNA	0.0162901	pos
56	M409T475	12alpha-Bromo-11beta-hydroxypregn-4-ene-3,20-dione	409.137	475.088	408.13	0.126887	C21H29BrO3	C14669	[M+H]+	MetaDNA	0.0177637	pos
57	M88T343	Isobutyric acid	88.0761	342.841	88.0524	0.00761114	C4H8O2	C02632	[M]+	BioDeepDB	6.09028e-05	pos
58	M90T35_1	Putrescine	89.5075	34.88	88.1	3.57446	C4H12N2	C00134	[M+H]+	BioDeepDB	0.0914072	pos
59	M110T115	2-Aminophenol	110.02	114.684	109.0528	1.60367	C6H7NO	C01987	[M+H]+	BioDeepDB	6.62923e-06	pos
60	M99T66	Maleic acid	98.5135	66.2278	116.011	9.50026	C4H4O4	C01384	[M+H-H2O]+	BioDeepDB	3.10489e-06	pos
61	M101T763	Methylmalonic acid	101.071	762.686	118.0266	1.50989	C4H6O4	C02170	[M+H-H2O]+	BioDeepDB	5.2631e-16	pos
62	M109T196	m-Cresol	109.065	195.909	108.0575	4.44264	C7H8O	C01467	[M+H]+	BioDeepDB	3.86263e-05	pos
63	M111T823	Catechol	111.02	822.666	110.0368	6.77256	C6H6O2	C00090	[M+H]+	BioDeepDB	1.13239e-10	pos
64	M112T92	Cytosine	112.05	91.5837	111.0433	2.23915	C4H5N3O	C00380	[M+H]+	BioDeepDB	1.55274e-22	pos
65	M115T91	Dihydrouracil	115.086	90.8684	114.0429	27.3636	C4H6N2O2	C00429	[M+H]+	BioDeepDB	7.62451e-05	pos
66	M122T87	(S)-1-Phenylethanol	122.072	86.9893	122.0732	12.522	C8H10O	C11348	[M]+	BioDeepDB	0.0892092	pos
67	M130T101_1	Pipecolic acid	130.086	101.454	129.079	0.207997	C6H11NO2	C00408	[M+H]+	BioDeepDB	5.54505e-35	pos
68	M138T379	p-Aminobenzoic acid	138.056	379.255	137.0477	7.01515	C7H7NO2	C00568	[M+H]+	BioDeepDB	1.97755e-14	pos
69	M157T61	Uracil 5-carboxylate	156.966	60.9475	156.0171	3.45616	C5H4N2O4	C03030	[M+H]+	BioDeepDB	0.00203363	pos
70	M161T424_3	Tryptamine	161.107	424.011	160.1	3.7884	C10H12N2	C00398	[M+H]+	BioDeepDB	1.67916e-23	pos
71	M156T82_1	L-Histidine	156.077	82.0948	155.0695	0.888616	C6H9N3O2	C00135	[M+H]+	BioDeepDB	6.91514e-05	pos
72	M159T212	4,5-Dihydroorotic acid	158.961	212.051	158.0328	0.2311	C5H6N2O4	C00337	[M+H]+	BioDeepDB	1.67095e-06	pos
73	M167T490_1	Phthalic acid	167.107	490.344	166.0266	0.463823	C8H6O4	C01606	[M+H]+	BioDeepDB	6.31221e-05	pos
74	M170T62_1	Norepinephrine	169.977	61.9104	169.0739	0.687696	C8H11NO3	C00547	[M+H]+	BioDeepDB	1.58583e-10	pos
75	M192T483_3	5-Hydroxyindoleacetic acid	192.066	482.798	191.0582	1.37268	C10H9NO3	C05635	[M+H]+	BioDeepDB	4.71576e-10	pos
76	M219T448	N-Acetylserotonin	219.113	447.892	218.1055	0.43556	C12H14N2O2	C00978	[M+H]+	BioDeepDB	4.03274e-08	pos
77	M224T381	Methyl jasmonate	224.129	380.889	224.1412	17.2783	C13H20O3	C11512	[M]+	BioDeepDB	0.0586293	pos
78	M241T741	Anserine	241.126	740.807	240.1222	15.7012	C10H16N4O3	C01262	[M+H]+	BioDeepDB	0.00420707	pos
79	M295T606_1	Indican	295.107	606.106	295.1056	5.28147	C14H17NO6	C08481	[M]+	BioDeepDB	0.000128805	pos
80	M287T692	Fisetin	287.055	692.205	286.048	1.57037	C15H10O6	C10041	[M+H]+	BioDeepDB	2.6103e-12	pos
81	M346T521	Cortexolone	346.212	520.972	346.2144	6.93671	C21H30O4	C05488	[M]+	BioDeepDB	8.88209e-06	pos
82	M347T621	Corticosterone	347.222	620.888	346.2144	2.15076	C21H30O4	C02140	[M+H]+	MoNA	0.000475277	pos
83	M583T763	Biliverdin	583.251	763.408	582.2478	6.84377	C33H34N4O6	C00500	[M+H]+	BioDeepDB	2.17153e-20	pos
84	M120T169	L-Allothreonine	120.066	168.659	119.0582	3.29215	C4H9NO3	C05519	[M+H]+	BioDeepDB	8.45207e-11	pos
85	M144T318	5-(2-Hydroxyethyl)-4-methylthiazole	144.048	317.588	143.0405	1.73502	C6H9NOS	C04294	[M+H]+	BioDeepDB	2.01825e-09	pos
86	M127T45	Melamine	127.075	45.3353	126.0654	21.1564	C3H6N6	C08737	[M+H]+	BioDeepDB	0.000123371	pos
87	M130T457	Pyrrolidonecarboxylic acid	130.05	456.556	129.0426	2.62645	C5H7NO3	C02237	[M+H]+	BioDeepDB	2.39414e-12	pos
88	M134T431	2-(Methylamino)benzoic acid	134.06	430.517	151.0633	29.0351	C8H9NO2	C03005	[M+H-H2O]+	BioDeepDB	4.57323e-06	pos
89	M154T88	FAPy-adenine	154.072	87.6824	153.0651	0.558911	C5H7N5O	C06502	[M+H]+	BioDeepDB	0.00177968	pos
90	M137T418	2-Methylbenzoic acid	137.06	417.608	136.0524	0.148183	C8H8O2	C07215	[M+H]+	BioDeepDB	0.0616229	pos
91	M146T97_2	Acetylcholine	146.117	96.5789	146.1181	4.61731	C7H16NO2	C01996	[M+H]+	BioDeepDB	2.03599e-12	pos
92	M165T385	Eugenol	165.091	385.246	164.0837	0.0866648	C10H12O2	C10453	[M+H]+	BioDeepDB	0.00285341	pos
93	M146T344	L-Glutamine	146.082	343.565	146.0691	0.509299	C5H10N2O3	C00064	[M]+	BioDeepDB	0.322216	pos
94	M148T137	O-Acetylserine	148.061	136.55	147.0532	0.423729	C5H9NO4	C00979	[M+H]+	BioDeepDB	1.26952e-08	pos
95	M169T295	Pyridoxamine	169.098	294.792	168.0899	3.67199	C8H12N2O2	C00534	[M+H]+	BioDeepDB	0.0390695	pos
96	M151T780	N-Methyltyramine	151.112	780.281	151.0997	0.023952	C9H13NO	C02442	[M]+	BioDeepDB	0.0513494	pos
97	M156T406	Arecoline	156.102	406.045	155.0946	3.08986	C8H13NO2	C10129	[M+H]+	BioDeepDB	2.08444e-09	pos
98	M177T327	Canavanine	177.103	327.069	176.0909	24.6921	C5H12N4O3	C00308	[M+H]+	MoNA	0.0897651	pos
99	M163T452	Safrole	163.076	452.201	162.0681	2.83685	C10H10O2	C10490	[M+H]+	BioDeepDB	0.0327858	pos
100	M165T419	2-Hydroxycinnamic acid	165.055	418.531	164.0473	1.17813	C9H8O3	C01772	[M+H]+	BioDeepDB	7.23548e-07	pos
101	M184T357	Normetanephrine	184.098	357.204	183.0895	9.10043	C9H13NO3	C05589	[M+H]+	BioDeepDB	0.036357	pos
102	M212T323	Methyldopa	212.092	322.627	211.0845	0.342015	C10H13NO4	C07194	[M+H]+	BioDeepDB	0.0962119	pos
103	M240T456	Isoetharine	240.153	455.724	239.1521	27.1959	C13H21NO3	C07053	[M+H]+	BioDeepDB	0.000133774	pos
104	M249T423	6-Hydroxymelatonin	249.126	423.015	248.1161	11.8328	C13H16N2O3	C05643	[M+H]+	BioDeepDB	5.04048e-07	pos
105	M233T813	Isoalantolactone	233.154	812.956	232.1463	0.000937047	C15H20O2	C09484	[M+H]+	BioDeepDB	5.16643e-09	pos
106	M254T649	Neopterin	254.081	649.224	253.0811	27.7509	C9H11N5O4	C05926	[M+H]+	BioDeepDB	6.98907e-05	pos
107	M255T190	7,8-Dihydroneopterin	255.098	189.514	255.0968	3.90161	C9H13N5O4	C04874	[M]+	BioDeepDB	3.11016e-05	pos
108	M265T87	Thiamine	265.111	86.9893	265.1123	3.69851	C12H17N4OS	C00378	[M+H]+	BioDeepDB	2.60447e-10	pos
109	M288T775	Ritodrine	288.159	774.714	287.1521	2.50262	C17H21NO3	C07239	[M+H]+	BioDeepDB	8.85347e-09	pos
110	M275T393	Cyclobenzaprine	275.16	393.213	275.1674	25.4608	C20H21N	C06931	[M]+	BioDeepDB	6.48398e-05	pos
111	M295T349_1	Aspartame	295.13	348.647	294.1216	0.00135273	C14H18N2O5	C11045	[M+H]+	BioDeepDB	0.00200024	pos
112	M282T147	2-O-Methyladenosine	282.119	147.024	NULL	1.67822	C11H16N5O7P(C5H8O6PR)n(C5H8O6PR)n	C04779	[M+H]+	BioDeepDB	4.63078e-07	pos
113	M300T617	Metoclopramide	300.144	617.326	299.1401	11.193	C14H22ClN3O2	C07868	[M+H]+	BioDeepDB	4.89762e-06	pos
114	M282T794	Sphingosine	282.279	793.842	299.2824	14.5725	C18H37NO2	C00319	[M+H-H2O]+	mzCloud	3.70997e-11	pos
115	M301T815	Adrenosterone	301.18	815.394	300.1725	0.744443	C19H24O3	C05285	[M+H]+	BioDeepDB	0.00199997	pos
116	M303T762	11b-Hydroxyandrost-4-ene-3,17-dione	303.194	762.386	302.1882	4.69505	C19H26O3	C05284	[M+H]+	BioDeepDB	2.42111e-06	pos
117	M309T757	Eicosadienoic acid	309.278	756.942	308.2715	0.996097	C20H36O2	C16525	[M+H]+	BioDeepDB	5.50784e-10	pos
118	M291T577	Sclareol	291.268	576.708	308.2715	3.01866	C20H36O2	C09183	[M+H-H2O]+	BioDeepDB	3.60896e-10	pos
119	M313T606	Levonorgestrel	313.216	605.748	312.2089	1.96988	C21H28O2	C08153	[M+H]+	BioDeepDB	0.000124999	pos
120	M315T487	Clomipramine	315.169	487.116	314.155	22.4764	C19H23ClN2	C06918	[M+H]+	BioDeepDB	0.00269289	pos
121	M317T790	5a-Pregnane-3,20-dione	317.247	790.217	316.2402	0.398572	C21H32O2	C03681	[M+H]+	BioDeepDB	3.76146e-08	pos
122	M300T811	3-Dehydrosphinganine	300.289	811.041	299.2824	1.56935	C18H37NO2	C02934	[M+H]+	BioDeepDB	7.44138e-10	pos
123	M321T430	Enoxacin	321.143	430.234	320.1285	23.188	C15H17FN4O3	C06979	[M+H]+	BioDeepDB	9.58861e-05	pos
124	M327T437	Clozapine	327.137	437.256	326.1298	1.41229	C18H19ClN4	C06924	[M+H]+	BioDeepDB	1.76884e-06	pos
125	M328T825	N,N-Dimethylsphingosine	328.32	825.472	327.3137	2.96792	C20H41NO2	C13914	[M+H]+	BioDeepDB	7.86975e-09	pos
126	M330T800	Ethyl icosapentate	330.262	799.509	330.2559	19.4345	C22H34O2	C16184	[M]+	BioDeepDB	0.0020939	pos
127	M333T707	21-Hydroxypregnenolone	333.242	707.295	332.2351	1.19019	C21H32O3	C05485	[M+H]+	BioDeepDB	4.41429e-05	pos
128	M338T744	Bitertanol	338.195	743.603	337.179	26.8405	C20H23N3O2	C11258	[M+H]+	mzCloud	0.000293098	pos
129	M352T585	Lomefloxacin	352.156	585.234	351.1394	27.6761	C17H19F2N3O3	C07078	[M+H]+	BioDeepDB	0.0219523	pos
130	M363T467	18-Hydroxycorticosterone	363.217	467.022	362.2093	1.7483	C21H30O5	C01124	[M+H]+	BioDeepDB	2.99767e-06	pos
131	M351T635	Prostaglandin G2	351.214	634.611	368.2199	0.0551991	C20H32O6	C05956	[M+H-H2O]+	BioDeepDB	5.66096e-26	pos
132	M353T759_1	(13E)-11a-Hydroxy-9,15-dioxoprost-13-enoic acid	353.228	758.665	352.225	11.0809	C20H32O5	C04654	[M+H]+	BioDeepDB	7.3779e-07	pos
133	M371T797	6-Keto-prostaglandin F1a	371.258	796.882	370.2355	1.29469	C20H34O6	C05961	[M+H]+	BioDeepDB	1.12557e-09	pos
134	M375T565_2	Hydroxyzine	375.176	564.921	374.1761	20.463	C21H27ClN2O2	C07045	[M+H]+	BioDeepDB	4.28329e-06	pos
135	M358T542	Oxybutynin	358.233	542.068	357.2304	11.878	C22H31NO3	C07360	[M+H]+	MoNA	0.00195823	pos
136	M377T498	Enalapril	377.205	497.804	376.1998	5.1693	C20H28N2O5	C06977	[M+H]+	BioDeepDB	2.1349e-05	pos
137	M369T838	Cholesterol	369.35	838.197	386.3549	6.14726	C27H46O	C00187	[M+H-H2O]+	BioDeepDB	4.60096e-12	pos
138	M401T768	Myriocin	401.273	768.182	401.2777	12.514	C21H39NO6	C19914	[M]+	BioDeepDB	0.00655866	pos
139	M387T752	Lovastatin	387.251	752.117	404.2563	5.20098	C24H36O5	C07074	[M+H-H2O]+	MoNA	0.00149949	pos
140	M399T788	Calcitriol	399.325	788.083	416.329	3.36831	C27H44O3	C01673	[M+H-H2O]+	BioDeepDB	9.0069e-10	pos
141	M401T820	20a,22b-Dihydroxycholesterol	401.343	819.675	418.3447	2.84201	C27H46O3	C05501	[M+H-H2O]+	BioDeepDB	8.97268e-13	pos
142	M440T745	Ginkgolide C	440.125	745.082	440.1319	15.0174	C20H24O11	C07603	[M]+	BioDeepDB	0.00748632	pos
143	M516T668	Taurocholic acid	516.297	667.895	515.2917	0.400218	C26H45NO7S	C05122	[M+H]+	BioDeepDB	0.000665861	pos
144	M297T743	17a-Ethynylestradiol	297.184	742.679	296.1776	2.46052	C20H24O2	C07534	[M+H]+	MoNA	0.0878986	pos
145	M338T446	Olopatadine	338.181	446.077	337.1678	16.4651	C21H23NO3	C07789	[M+H]+	MoNA	0.00625063	pos
146	M381T798	Fludrocortisone	381.207	798.2	380.1999	1.56464	C21H29FO5	C07004	[M+H]+	MoNA	0.000917947	pos
147	M232T508	Aminophenazone	232.144	507.629	231.1372	2.06634	C13H17N3O	C07539	[M+H]+	MoNA	0.00227892	pos
148	M311T478	Cannabinol	311.199	477.723	310.1933	6.59699	C21H26O2	C07580	[M+H]+	mzCloud	0.00177733	pos
149	M317T735	Cafestol	317.208	734.991	316.2038	9.3818	C20H28O3	C09066	[M+H]+	MoNA	0.0580176	pos
150	M301T609	(S,E)-Zearalenone	301.143	608.625	318.1467	11.6615	C18H22O5	C09981	[M+H-H2O]+	MoNA	0.415081	pos
151	M324T416	Naltrexone	324.155	416.05	341.1627	0.231678	C20H23NO4	C07253	[M+H-H2O]+	MoNA	0.000186258	pos
152	M202T95	O-Succinyl-L-homoserine	202.072	95.4938	219.0743	23.1058	C8H13NO6	C01118	[M+H-H2O]+	BioDeepDB	0.226936	pos
153	M83T600	Fomepizole	83.0604	599.535	82.0531	0.343017	C4H6N2	C07837	[M+H]+	MoNA	0.000184976	pos
154	M88T303	3-Methyl-1-butylamine	88.1128	303.241	87.1048	8.09624	C5H13N	C02640	[M+H]+	MoNA	7.71472e-06	pos
155	M101T539	Gyromitrin	101.072	539.255	100.0637	9.98756	C4H8N2O	C08305	[M+H]+	MoNA	0.222675	pos
156	M136T410	2-Phenylacetamide	136.076	410.175	135.0684	0.575752	C8H9NO	C02505	[M+H]+	MoNA	2.6625e-08	pos
157	M233T609	Costunolide	233.154	608.9	232.1463	0.0551423	C15H20O2	C09382	[M+H]+	MoNA	0.000329632	pos
158	M234T144_1	Muramic acid	234.098	143.882	251.1005	19.6888	C9H17NO7	C06470	[M+H-H2O]+	MoNA	0.0261015	pos
159	M259T440	Glutamylglutamic acid	259.082	440.423	276.0958	23.4894	C10H16N2O7	C01425	[M+H-H2O]+	MoNA	0.000187412	pos
160	M264T568	Tramadol	264.196	567.798	263.1885	1.58109	C16H25NO2	C07153	[M+H]+	MoNA	4.68665e-06	pos
161	M287T757_1	L-Octanoylcarnitine	287.202	756.849	287.2097	27.9515	C15H29NO4	C02838	[M]+	MoNA	0.0020106	pos
162	M272T546	Dextromethorphan	272.197	545.897	271.1936	14.4331	C18H25NO	C06947	[M+H]+	MoNA	0.00163223	pos
163	M276T239	N-Acetylmuramate	276.107	239.447	293.1111	12.9585	C11H19NO8	C02713	[M+H-H2O]+	MoNA	8.00949e-11	pos
164	M302T591	Flutriafol	302.101	591.285	301.1027	28.7056	C16H13F2N3O	C18734	[M+H]+	mzCloud	0.000765815	pos
165	M336T619	Berberine	336.121	619.188	336.1236	4.56814	C20H18NO4	C00757	[M]+	MoNA	4.72771e-09	pos
166	M411T693_1	Coleonol	411.232	692.766	410.2305	5.98717	C22H34O7	C09076	[M+H]+	BioDeepDB	2.38738e-15	pos
167	M122T674	N,N-Dimethylaniline	122.096	674.385	121.0891	2.60852	C8H11N	C02846	[M+H]+	BioDeepDB	3.39447e-05	pos
168	M165T492	Jasmone	165.128	491.61	164.1201	1.77402	C11H16O	C08490	[M+H]+	mzCloud	0.000458199	pos
169	M157T95_2	Imidazolelactic acid	157.061	95.4564	156.053492132	1.29936	C6H8N2O3	C05132	[M+H]+	mzCloud	0.000104992	pos
170	M162T814	4-Hydroxy-2-quinolone	162.055	814.482	161.0477	1.15719	C9H7NO2	C16716	[M+H]+	mzCloud	0.000814236	pos
171	M180T343	3-Succinoylpyridine	180.065	343.283	179.0582	0.708712	C9H9NO3	C19569	[M+H]+	mzCloud	0.0282642	pos
172	M182T530	L-threo-3-Phenylserine	182.081	529.823	181.0739	1.4929	C9H11NO3	C03290	[M+H]+	mzCloud	0.000118027	pos
173	M177T358	Serotonin	177.102	358.481	176.095	1.78392	C10H12N2O	C00780	[M+H]+	mzCloud	1.64596e-06	pos
174	M180T750	Phenacetin	180.102	749.748	179.0946	1.08292	C10H13NO2	C07591	[M+H]+	BioDeepDB	7.66174e-08	pos
175	M186T511	Ecgonine	186.112	511.276	185.1052	2.32247	C9H15NO3	C10858	[M+H]+	mzCloud	0.0326681	pos
176	M205T424	Pantothenol	205.134	424.101	205.1314	12.2396	C9H19NO4	C05944	[M]+	mzCloud	5.76827e-05	pos
177	M227T814_1	Amobarbital	227.143	813.99	226.1317	17.2794	C11H18N2O3	C07536	[M+H]+	mzCloud	3.5643e-05	pos
178	M265T510	Mirtazapine	265.156	510.052	265.1579	2.86523	C17H19N3	C07570	[M]+	BioDeepDB	0.34691	pos
179	M273T794	19-Norandrostenedione	273.186	793.715	272.1776	3.19883	C18H24O2	C14500	[M+H]+	mzCloud	0.000262338	pos
180	M277T517	Molindone	277.19	516.594	276.1838	5.33933	C16H24N2O2	C07230	[M+H]+	mzCloud	0.000295807	pos
181	M285T671	Retinal	285.222	671.163	284.214	0.270978	C20H28O	C00376	[M+H]+	BioDeepDB	2.6516e-05	pos
182	M272T335	Pelargonidin	272.067	335.142	271.0606	3.83788	C15H11O5	C05904	[M+H]+	mzCloud	0.258125	pos
183	M292T665	Penbutolol	292.226	664.983	291.2198	2.26079	C18H29NO2	C07416	[M+H]+	mzCloud	0.000233753	pos
184	M298T833	Tridemorph	298.311	833.287	297.3032	0.252989	C19H39NO	C11285	[M+H]+	mzCloud	1.62723e-09	pos
185	M337T634	4-Chloro-17alpha-methyl-17beta-hydroxy-4-androsten-3-one	337.199	633.622	336.1856	19.05	C20H29ClO2	C15358	[M+H]+	mzCloud	0.00275618	pos
186	M333T626	Andrographolide	333.206	625.949	350.2093	12.6171	C20H30O5	C20214	[M+H-H2O]+	mzCloud	3.56322e-05	pos
187	M357T780_3	(4Z,7Z,10Z,13Z,16Z,19Z)-Docosahexaenoic acid ethyl ester	357.278	780.281	356.2715	1.50872	C24H36O2	C16185	[M+H]+	mzCloud	1.66465e-07	pos
188	M365T686	Tetrahydrocortisone	365.231	686.032	364.225	4.28473	C21H32O5	C05470	[M+H]+	mzCloud	6.26337e-05	pos
189	M385T826	Cholest-4-en-3-one	385.342	825.502	384.3392	11.2746	C27H44O	C00599	[M+H]+	mzCloud	0.0723837	pos
190	M387T557	Mesoridazine	387.157	556.874	386.1487	1.80475	C21H26N2OS2	C07143	[M+H]+	mzCloud	0.0593798	pos
191	M397T819	Diosgenin	397.311	818.712	414.3134	13.9145	C27H42O3	C08898	[M+H-H2O]+	mzCloud	7.69568e-11	pos
192	M105T378_3	2-Phenylethanol	105.07	377.811	122.0732	3.92044	C8H10O	C05853	[M+H-H2O]+	BioDeepDB	3.20854e-27	pos
193	M112T62	Monomethyl sulfate	111.985	61.5464	111.983	16.1787	CH4O4S	C02704	[M]+	BioDeepDB	0.0999037	pos
194	M118T338	L-2,4-diaminobutyric acid	118.065	338.389	118.0742	3.24115	C4H10N2O2	C03283	[M]+	BioDeepDB	0.000166666	pos
195	M119T398	5-Hydroxypentanoic acid	119.073	398.39	118.063	24.5871	C5H10O3	C02804	[M+H]+	BioDeepDB	0.464206	pos
196	M123T101	Niacinamide	123.055	101.465	122.048	0.198187	C6H6N2O	C00153	[M+H]+	BioDeepDB	1.83879e-05	pos
197	M128T264	(R)-5,6-Dihydrothymine	128.07	264.202	128.0586	6.20422	C5H8N2O2	C21028	[M]+	BioDeepDB	4.72727e-05	pos
198	M134T92	Isochavicol	134.081	92.4786	134.0732	1.8536	C9H10O	C20464	[M]+	BioDeepDB	0.142074	pos
199	M145T193	4-Oxoglutaramate	145.047	192.553	145.0375	15.0268	C5H7NO4	C05572	[M]+	BioDeepDB	0.0159983	pos
200	M167T426	Tropate	167.081	426.27	166.063	12.0422	C9H10O3	C01456	[M+H]+	BioDeepDB	0.272327	pos
201	M149T589	Estragole	149.096	588.988	148.0888	0.0218092	C10H12O	C10452	[M+H]+	BioDeepDB	8.01884e-06	pos
202	M151T34	(S)-4-Hydroxymandelate	151.035	34.4556	168.0423	3.18205	C8H8O4	C03198	[M+H-H2O]+	BioDeepDB	8.23369e-08	pos
203	M154T295	o-Hydroxylaminobenzoate	154.05	295.463	153.0426	0.110571	C7H7NO3	C16235	[M+H]+	BioDeepDB	0.000503736	pos
204	M172T209	Iminoarginine	172.108	208.551	172.096	0.0531305	C6H12N4O2	C21026	[M]+	BioDeepDB	0.191513	pos
205	M173T369_1	2-Oxoarginine	173.081	368.755	173.08	6.97832	C6H11N3O3	C03771	[M]+	BioDeepDB	0.000807256	pos
206	M163T243	4-Hydroxy-2-oxoglutaric acid	163.042	242.76	162.0164	21.5304	C5H6O6	C01127	[M+H]+	BioDeepDB	0.0950561	pos
207	M165T506	Fenuron	165.103	505.525	164.095	0.0609991	C9H12N2O	C11224	[M+H]+	BioDeepDB	0.222705	pos
208	M168T160	3,4-Dihydroxymandelaldehyde	168.052	160.372	168.0423	11.6629	C8H8O4	C05577	[M]+	BioDeepDB	0.0826013	pos
209	M169T297	(R)-4-Hydroxymandelate	169.061	297.099	168.0423	13.5986	C8H8O4	C05343	[M+H]+	BioDeepDB	1.42854e-09	pos
210	M177T57_2	2-Hydroxy-3-oxoadipate	177.055	57.4311	176.0321	0.254998	C6H8O6	C03217	[M+H]+	BioDeepDB	2.3685e-06	pos
211	M179T466	(Z)-4-Hydroxy-6-dodecenoic acid lactone	179.07	465.936	178.0477	2.55293	C6H10O6	C03107	[M+H]+	BioDeepDB	0.19281	pos
212	M183T385	5-Oxo-1,2-campholide	183.102	385.004	182.0943	1.49578	C10H14O3	C02952	[M+H]+	BioDeepDB	8.31439e-07	pos
213	M204T475	N6-Acetyl-N6-hydroxy-L-lysine	204.124	474.784	204.111	1.46802	C8H16N2O4	C03955	[M]+	BioDeepDB	6.34881e-06	pos
214	M188T456	(3S)-6-Acetamido-3-aminohexanoate	188.127	455.889	188.1161	2.91857	C8H16N2O3	C21604	[M]+	BioDeepDB	2.18483e-12	pos
215	M190T311	Diaminopimelic acid	190.107	311.026	190.0954	0.00596874	C7H14N2O4	C00666	[M]+	BioDeepDB	9.37844e-06	pos
216	M191T539	meso-2,6-Diaminoheptanedioate	191.107	539.085	190.0954	21.7649	C7H14N2O4	C00680	[M+H]+	BioDeepDB	0.906327	pos
217	M194T666	3,4-Methylenedioxyamphetamine	194.118	665.966	193.1103	0.00804664	C11H15NO2	C07577	[M+H]+	BioDeepDB	0.0157177	pos
218	M219T102	D-Lysopine	219.133	101.761	218.1267	1.80785	C9H18N2O4	C04020	[M+H]+	BioDeepDB	0.135915	pos
219	M204T282	N5-(L-1-Carboxyethyl)-L-ornithine	204.124	281.655	204.111	0.0308486	C8H16N2O4	C04210	[M]+	BioDeepDB	0.000576359	pos
220	M204T373	O-Acetylcarnitine	204.123	372.88	204.1236	0.00301166	C9H18NO4	C02571	[M]+	BioDeepDB	0.213135	pos
221	M209T335	Aminocarb	209.128	334.758	208.1212	0.601304	C11H16N2O2	C11071	[M+H]+	BioDeepDB	4.62633e-05	pos
222	M227T90	L-Arogenate	227.066	90.367	227.0794	0.480598	C10H13NO5	C00826	[M]+	BioDeepDB	0.209479	pos
223	M229T684_1	Traumatic Acid	229.144	684.127	228.136159128	0.0110961	C12H20O4	C16308	[M+H]+	BioDeepDB	6.60269e-11	pos
224	M230T262	Propazine	230.113	262.269	229.1094	0.0112267	C9H16ClN5	C14312	[M+H]+	BioDeepDB	0.0868107	pos
225	M219T654	Capsidiol	219.174	654.078	236.1776	0.00152284	C15H24O2	C09627	[M+H-H2O]+	BioDeepDB	3.79599e-13	pos
226	M221T348	Pyrimidodiazepine	221.092	348.115	221.0913	2.59979	C9H11N5O2	C02587	[M]+	BioDeepDB	0.000144869	pos
227	M231T598	Quadrone	231.138	598.033	248.1412	17.1441	C15H20O3	C09537	[M+H-H2O]+	BioDeepDB	0.355347	pos
228	M249T785	Abscisic aldehyde	249.148	784.76	248.1412	1.45956	C15H20O3	C13455	[M+H]+	BioDeepDB	7.48014e-13	pos
229	M232T374	Butyryl-L-carnitine	232.154	373.56	231.147058165	0.000298655	C11H21NO4	C02862	[M+H]+	BioDeepDB	0.056369	pos
230	M233T524	Melatonin	233.129	524.249	232.1212	0.116977	C13H16N2O2	C01598	[M+H]+	BioDeepDB	0.15426	pos
231	M237T426	Procaine	237.16	425.676	236.1525	0.05261	C13H20N2O2	C07375	[M+H]+	BioDeepDB	0.00435691	pos
232	M259T204	Linatine	259.128	204.461	259.1168	1.97554	C10H17N3O5	C05939	[M]+	BioDeepDB	0.00120107	pos
233	M265T498	Subaphylline	265.156	498.303	264.1474	1.45504	C14H20N2O3	C10497	[M+H]+	BioDeepDB	1.39359e-20	pos
234	M264T314	Tetracaine	264.18	313.767	264.1838	13.5468	C15H24N2O2	C07526	[M]+	BioDeepDB	0.204589	pos
235	M249T440	Pindolol	249.16	439.721	248.1525	0.78482	C14H20N2O2	C07445	[M+H]+	BioDeepDB	0.00175771	pos
236	M249T806	Juvenile hormone III	249.185	805.822	266.1882	16.4128	C16H26O3	C09694	[M+H-H2O]+	BioDeepDB	1.23944e-07	pos
237	M255T378	Anhydroglycinol	255.091	377.984	254.0579	28.1868	C15H10O4	C10200	[M+H]+	BioDeepDB	0.0127085	pos
238	M274T381	(2R,3R)-3-Methylornithinyl-N6-lysine	274.201	381.338	274.2005	0.271784	C12H26N4O3	C20278	[M]+	BioDeepDB	0.185872	pos
239	M276T299	4-Hydroxycinnamoylagmatine	276.156	299.478	276.1586	9.28976	C14H20N4O2	C04498	[M]+	BioDeepDB	4.77713e-06	pos
240	M263T593	Parthenin	263.128	592.904	262.1205	0.0935312	C15H18O4	C09523	[M+H]+	BioDeepDB	0.0233071	pos
241	M281T393	1-(3,4-Dihydroxyphenyl)-5-hydroxy-3-decanone	281.149	392.864	280.1675	0.0337195	C16H24O4	C17748	[M+H]+	BioDeepDB	0.213622	pos
242	M264T490	Cycloheximide	264.159	490.054	281.1627	3.91849	C15H23NO4	C06685	[M+H-H2O]+	BioDeepDB	0.00173918	pos
243	M265T780	11-cis-Dehydroretinal	265.195	779.805	282.1984	13.8564	C20H26O	C05919	[M+H-H2O]+	BioDeepDB	0.0282022	pos
244	M287T696	Retinol	287.237	695.506	286.2297	1.35997	C20H30O	C00473	[M+H]+	BioDeepDB	5.23874e-07	pos
245	M271T812_1	6-Hydroxydaidzein	271.059	811.69	270.0528	2.89033	C15H10O5	C14314	[M+H]+	BioDeepDB	0.000226066	pos
246	M276T419	Homatropine	276.159	418.683	275.1521	0.0232095	C16H21NO3	C07814	[M+H]+	BioDeepDB	0.00707031	pos
247	M299T600_1	Enterolactone	299.126	599.712	298.1205	4.19365	C18H18O4	C18165	[M+H]+	BioDeepDB	1.64765e-24	pos
248	M286T96	Letrozole	286.114	96.1976	285.1014	18.5356	C17H11N5	C08163	[M+H]+	BioDeepDB	0.0635101	pos
249	M287T93	N1,N12-Diacetylspermine	287.243	92.8678	286.2369	2.19203	C14H30N4O2	C03413	[M+H]+	BioDeepDB	3.44606e-05	pos
250	M287T671_2	11alpha,17beta-Dihydroxyandrost-4-en-3-one	287.2	671.087	304.2038	12.1326	C19H28O3	C15306	[M+H-H2O]+	BioDeepDB	2.34376e-11	pos
251	M315T662	Cannabidiol	315.233	661.995	314.2246	1.50351	C21H30O2	C07578	[M+H]+	BioDeepDB	0.0294992	pos
252	M299T717_1	Norethindrone	299.201	717.225	298.1933	0.315602	C20H26O2	C05028	[M+H]+	BioDeepDB	2.21085e-11	pos
253	M301T839	Allopregnanolone	301.252	839.357	318.2559	11.2989	C21H34O2	C13712	[M+H-H2O]+	BioDeepDB	7.3165e-06	pos
254	M302T456	3-Deamino-3-oxonicotianamine	302.106	455.864	302.1114	18.5089	C12H18N2O7	C15486	[M]+	BioDeepDB	0.135534	pos
255	M303T594	Nicotianamine	303.134	594.347	303.143	28.7189	C12H21N3O6	C05324	[M]+	BioDeepDB	0.700594	pos
256	M321T605_2	8,9-EET	321.241	604.643	320.2351	3.20836	C20H32O3	C14769	[M+H]+	BioDeepDB	0.0554213	pos
257	M303T675	11,12-EET	303.231	674.707	320.2351	12.276	C20H32O3	C14770	[M+H-H2O]+	BioDeepDB	0.000104145	pos
258	M309T568	2,3-Dinor-8-iso prostaglandin F2alpha	309.205	567.909	326.2093	0.381894	C18H30O5	C14794	[M+H-H2O]+	BioDeepDB	7.91958e-05	pos
259	M329T469	(S)-Reticuline	329.149	469.309	329.1627	2.03943	C19H23NO4	C02105	[M]+	BioDeepDB	0.378075	pos
260	M319T795	12-KETE	319.226	794.911	318.2195	2.45583	C20H30O3	C14807	[M+H]+	BioDeepDB	0.0320358	pos
261	M327T574_1	Pentaporphyrin I	327.169	574.416	327.1471	1.9003	C19H21NO4	C09541	[M-H2O+NH4]+	BioDeepDB	0.12804	pos
262	M347T570	21-Deoxycortisol	347.222	569.899	346.2144	0.141138	C21H30O4	C05497	[M+H]+	BioDeepDB	0.186042	pos
263	M330T138	Salutaridinol	330.138	138.129	329.1627	4.58094	C19H23NO4	C05220	[M+H]+	BioDeepDB	2.99227e-06	pos
264	M331T671	17alpha,21-Dihydroxypregnenolone	331.226	671.085	348.2301	11.0173	C21H32O4	C05487	[M+H-H2O]+	BioDeepDB	4.62943e-08	pos
265	M331T700	Deoxycorticosterone	331.227	700.253	330.2195	0.80796	C21H30O3	C03205	[M+H]+	BioDeepDB	0.00233532	pos
266	M335T799	Prostaglandin B2	335.219	798.834	334.2144	0.930183	C20H30O4	C05954	[M+H]+	BioDeepDB	0.00166141	pos
267	M340T723	Propoxyphene	340.226	723.015	339.2198	2.0654	C22H29NO2	C07406	[M+H]+	BioDeepDB	0.00297971	pos
268	M346T717	Himbacine	346.283	717.15	345.2668	24.5262	C22H35NO2	C10598	[M+H]+	BioDeepDB	3.92224e-05	pos
269	M350T730	Alpha-Linolenoyl ethanolamide	350.305	729.858	349.2981	0.757821	C22H39NO2	C13828	[M+H]+	BioDeepDB	0.131903	pos
270	M351T757	Misoprostol	351.252	757.174	368.256274262	2.23204	C21H36O5	C07227	[M+H-H2O]+	BioDeepDB	2.70097e-06	pos
271	M351T791	Carboprost	351.252	790.674	368.2563	2.14392	C21H36O5	C06872	[M+H-H2O]+	BioDeepDB	3.63406e-06	pos
272	M361T776	1-Arachidonoylglycerol	361.272	775.603	378.277	2.05281	C23H38O4	C13857	[M+H-H2O]+	BioDeepDB	0.000188227	pos
273	M402T828	Delta-Tocopherol	402.336	828.241	402.3498	0.417871	C27H46O2	C14151	[M]+	BioDeepDB	0.00247526	pos
274	M411T692	Benfuracarb	411.198	692.27	410.1875	2.67076	C20H30N2O5S	C11073	[M+H]+	BioDeepDB	3.17302e-08	pos
275	M415T669	Yamogenin	415.32	669.076	414.3134	1.0878	C27H42O3	C08918	[M+H]+	BioDeepDB	1.44068e-07	pos
276	M411T794_2	(24R,24(1)R)-Fucosterol epoxide	411.361	793.991	428.3654	7.87449	C29H48O2	C03910	[M+H-H2O]+	BioDeepDB	6.28187e-06	pos
277	M413T717	Hecogenin	413.306	717.297	430.3083	12.5415	C27H42O4	C08902	[M+H-H2O]+	BioDeepDB	0.000177587	pos
278	M427T810	Taraxerol	427.352	810.359	426.3862	11.474	C30H50O	C08637	[M+H]+	BioDeepDB	9.07582e-09	pos
279	M429T781	3-Dehydro-2-deoxyecdysone	429.301	780.768	446.3032	12.6196	C27H42O5	C16497	[M+H-H2O]+	BioDeepDB	0.107688	pos
280	M464T782	3-Epiecdysone	464.316	782.371	464.3138	5.44703	C27H44O6	C16496	[M]+	BioDeepDB	0.0520849	pos
281	M459T804	Soyasapogenol B	459.381	804.296	458.376	4.55771	C30H50O3	C08980	[M+H]+	BioDeepDB	1.18972e-11	pos
282	M469T639	ent-8alpha-Hydroxylabd-13-en-15-yl diphosphate	469.223	639	468.2042	24.8631	C20H38O8P2	C21656	[M+H]+	BioDeepDB	0.0125166	pos
283	M480T670_1	26-Hydroxyecdysone	480.277	670.065	480.3087	2.11001	C27H44O7	C16499	[M]+	BioDeepDB	6.16766e-05	pos
284	M505T716	Dipyridamole	505.312	716.238	504.317251808	24.4198	C24H40N8O4	C06964	[M+H]+	BioDeepDB	0.00110195	pos
285	M367T675	Dehydroepiandrosterone sulfate	367.157	674.863	368.1657	3.54999	C19H28O5S	C04555	[M-H]-	BioDeepDB	0.000180594	neg
286	M343T805	11-Dehydrocorticosterone	343.192	805.278	344.1988	1.92599	C21H28O4	C05490	[M-H]-	BioDeepDB	2.05333e-07	neg
287	M220T98	N-Acetylmannosamine	220.082	98.1576	221.0899	0.102739	C8H15NO6	C00645	[M-H]-	BioDeepDB	4.03285e-06	neg
288	M319T718	alpha-Zearalenol	319.154	717.852	320.1624	2.44105	C18H24O5	C14750	[M-H]-	MetaDNA	0.000862681	neg
289	M109T444	Hydroquinone	109.028	444.099	110.0368	13.1733	C6H6O2	C00530	[M-H]-	BioDeepDB	0.00238763	neg
290	M135T358	Phenylacetic acid	135.043	357.837	136.0524	12.1169	C8H8O2	C07086	[M-H]-	BioDeepDB	0.00352147	neg
291	M134T298_4	Adenine	134.046	297.981	135.0545	2.30034	C5H5N5	C00147	[M-H]-	BioDeepDB	2.19372e-05	neg
292	M161T743	3-Hydroxymethylglutaric acid	161.041	743.195	162.0528	24.9924	C6H10O5	C03761	[M-H]-	MoNA	0.385059	neg
293	M151T271	p-Hydroxyphenylacetic acid	151.04	270.635	152.0473	0.234947	C8H8O3	C00642	[M-H]-	MoNA	5.00815e-07	neg
294	M168T293	Pyridoxine	168.065	293.247	169.0739	1.13464	C8H11NO3	C00314	[M-H]-	BioDeepDB	4.51942e-05	neg
295	M181T86	Acetylcholine chloride	180.972	85.5154	181.087	0.557856	C7H16NO2. Cl	C08201	[M]-	BioDeepDB	1.65361e-13	neg
296	M255T839	Palmitic acid	255.072	838.615	256.2402	1.34032	C16H32O2	C00249	[M-H]-	BioDeepDB	1.27971e-09	neg
297	M267T301	Inosine	267.073	300.895	268.0808	0.100393	C10H12N4O5	C00294	[M-H]-	BioDeepDB	1.52382e-05	neg
298	M269T803	Dehydroepiandrosterone	269.212	802.776	288.2089	0.48929	C19H28O2	C01227	[M-H2O-H]-	BioDeepDB	3.03116e-06	neg
299	M299T816_2	all-trans-Retinoic acid	299.259	816.171	300.2089	0.162855	C20H28O2	C00777	[M-H]-	BioDeepDB	5.38779e-09	neg
300	M283T564	Biochanin A	283.191	563.911	284.0685	8.73107	C16H12O5	C00814	[M-H]-	BioDeepDB	0.00247691	neg
301	M392T798	Deoxycholic acid	392.07	797.531	392.2927	15.9917	C24H40O4	C04483	[M]-	BioDeepDB	1.96242e-12	neg
302	M397T607	S-Adenosylmethionine	397.22	606.827	398.137	15.8872	C15H22N6O5S	C00019	[M-H]-	BioDeepDB	3.42564e-07	neg
303	M429T542	alpha-Tocopherol	429.194	541.867	430.3811	26.0996	C29H50O2	C02477	[M-H]-	BioDeepDB	0.462966	neg
304	M138T610	6-Hydroxynicotinic acid	138.019	610.088	139.0269	5.97335	C6H5NO3	C01020	[M-H]-	BioDeepDB	2.55712e-08	neg
305	M275T800	Stearidonic acid	275.201	799.611	276.2089	1.35254	C18H28O2	C16300	[M-H]-	BioDeepDB	1.17267e-11	neg
306	M267T823	Pentostatin	267.106	823.188	268.1172	15.2855	C11H16N4O4	C02267	[M-H]-	BioDeepDB	1.25824e-07	neg
307	M285T452_1	Oxazepam	285.04	452.492	286.0509	11.452	C15H11ClN2O2	C07359	[M-H]-	MoNA	8.2256e-06	neg
308	M303T768	6beta-Hydroxytestosterone	303.195	768.117	304.2038	3.55003	C19H28O3	C14497	[M-H]-	BioDeepDB	1.75575e-08	neg
309	M303T544	Arachidonic acid	303.232	543.935	304.2402	2.08233	C20H32O2	C00219	[M-H]-	BioDeepDB	1.42033e-06	neg
310	M315T812	15-Deoxy-d-12,14-PGJ2	315.196	812.183	316.2038	0.19788	C20H28O3	C14717	[M-H]-	BioDeepDB	2.8626e-09	neg
311	M329T542	Carnosol	329.178	541.653	330.1831	7.04319	C20H26O4	C09069	[M-H]-	BioDeepDB	7.53313e-09	neg
312	M317T832	5-KETE	317.214	832.229	318.2195	5.06983	C20H30O3	C14732	[M-H]-	MoNA	1.82049e-06	neg
313	M337T812	5,6-DHET	337.238	812.06	338.2457	0.0306006	C20H34O4	C14772	[M-H]-	BioDeepDB	1.20711e-09	neg
314	M344T753	Omeprazole	344.117	752.66	345.1147	27.9161	C17H19N3O3S	C07324	[M-H]-	BioDeepDB	0.000637597	neg
315	M353T492	Prostaglandin F2a	353.233	492.143	354.2406	1.70741	C20H34O5	C00639	[M-H]-	BioDeepDB	5.24799e-07	neg
316	M337T688	11,12-DiHETrE	337.238	688.49	338.2457	0.00881056	C20H34O4	C14774	[M-H]-	BioDeepDB	6.33303e-08	neg
317	M367T809	Perindopril	367.226	808.721	368.2311	6.88479	C19H32N2O5	C07706	[M-H]-	BioDeepDB	1.25747e-08	neg
318	M409T661	alpha-Mangostin	409.173	660.711	410.1729	18.8318	C24H26O6	C10080	[M-H]-	MoNA	3.52954e-06	neg
319	M409T708	Gamma-Tocotrienol	409.31	708.21	410.3185	3.88019	C28H42O2	C14155	[M-H]-	BioDeepDB	5.48928e-08	neg
320	M131T168	Glutaric acid	131.071	167.658	132.0423	9.01997	C5H8O4	C00489	[M-H]-	BioDeepDB	0.37599	neg
321	M301T585	Enterodiol	301.145	585.088	302.1518	0.0117359	C18H22O4	C18166	[M-H]-	BioDeepDB	1.95027e-08	neg
322	M209T805	Jasmonic acid	209.118	805.278	210.1256	2.89463	C12H18O3	C08491	[M-H]-	BioDeepDB	6.56042e-10	neg
323	M299T770	2-Methoxyestrone	299.167	770.011	300.1725	4.23545	C19H24O3	C05299	[M-H]-	BioDeepDB	7.67641e-10	neg
324	M301T784	2-Methoxyestradiol	301.181	784.38	302.1882	0.753128	C19H26O3	C05302	[M-H]-	BioDeepDB	2.08944e-07	neg
325	M353T770	Yohimbine	353.179	770.01	354.1943	23.5831	C21H26N2O3	C09256	[M-H]-	BioDeepDB	1.19253e-05	neg
326	M117T653	Betaine	116.926	652.958	117.079	11.9459	C5H11NO2	C00719	[M]-	BioDeepDB	1.23014e-13	neg
327	M243T227	Uridine	243.062	226.732	244.0695	0.0367983	C9H12N2O6	C00299	[M-H]-	mzCloud	1.23969e-07	neg
328	M257T732	Saccharopine	257.118	732.463	276.1321	16.6957	C11H20N2O6	C00449	[M-H2O-H]-	BioDeepDB	0.00156188	neg
329	M313T834_3	9,10-DHOME	313.239	833.736	314.2457	1.4223	C18H34O4	C14828	[M-H]-	MoNA	3.62656e-05	neg
330	M383T664	Ethynodiol Diacetate	383.222	664.03	384.2301	3.09096	C24H32O4	C12724	[M-H]-	BioDeepDB	2.17476e-09	neg
331	M448T666	Glycochenodeoxycholic acid	448.306	666.348	449.314	1.48084	C26H43NO5	C05466	[M-H]-	BioDeepDB	2.30172e-05	neg
332	M301T553_1	Quercetin	301.037	553.079	302.0427	3.84213	C15H10O7	C00389	[M-H]-	mzCloud	3.69339e-07	neg
333	M297T397	5-S-Methyl-5-thioinosine	297.065	396.529	298.0736	4.19035	C11H14N4O4S	C19787	[M-H]-	MetaDNA	0.0114623	neg
334	M251T311	3-(4-Hydroxyphenyl)-1-(4-hydroxy-2-methoxyphenyl)-2-propen-1-one	251.078	311.478	270.0892	28.8508	C16H14O4	C15531	[M-H2O-H]-	MetaDNA	0.152566	neg
335	M445T450	Yangambin	445.189	449.54	446.1941	4.6812	C24H30O8	C10894	[M-H]-	MetaDNA	0.0447776	neg
336	M429T570_1	Sesartemin	429.162	570.301	430.1628	16.0927	C23H26O8	C10884	[M-H]-	MetaDNA	0.000106354	neg
337	M119T360	Phenylacetaldehyde	119.049	359.504	120.0575	3.98148	C8H8O	C00601	[M-H]-	BioDeepDB	0.000113449	neg
338	M133T75	L-Malic acid	133.014	75.0617	134.0215	0.458982	C4H6O5	C00149	[M-H]-	BioDeepDB	5.27685e-05	neg
339	M151T599	2,4-Dihydroxyacetophenone	151.04	598.86	152.0473	0.514041	C8H8O3	C03663	[M-H]-	BioDeepDB	0.00360326	neg
340	M147T320	N-Methyl-D-aspartic acid	147.044	320.111	147.0532	14.4613	C5H9NO4	C12269	[M]-	BioDeepDB	0.371244	neg
341	M165T416	3-(2-Hydroxyphenyl)propanoic acid	165.056	416.304	166.063	0.985606	C9H10O3	C01198	[M-H]-	BioDeepDB	0.000826527	neg
342	M175T231	Guanidinosuccinic acid	174.956	230.762	175.0593	6.11712	C5H9N3O4	C03139	[M]-	BioDeepDB	1.19572e-22	neg
343	M188T319	Homo-L-arginine	188.129	319.404	188.1273	6.49895	C7H16N4O2	C01924	[M]-	BioDeepDB	0.408717	neg
344	M221T462	N-Acetyl-D-glucosamine	221.085	462.012	221.0899	20.7533	C8H15NO6	C00140	[M]-	BioDeepDB	0.103435	neg
345	M253T761	5,7-Dihydroxyflavone	253.051	760.818	254.0579	0.0582457	C15H10O4	C10028	[M-H]-	BioDeepDB	4.09155e-11	neg
346	M271T534	Naringenin	271.061	533.923	272.0685	2.43761	C15H12O5	C00509	[M-H]-	mzCloud	5.11402e-05	neg
347	M269T805	Baicalein	269.045	804.8	270.0528	1.92819	C15H10O5	C10023	[M-H]-	BioDeepDB	1.28286e-09	neg
348	M271T756	Epiandrosterone	271.207	756.097	290.2246	1.29634	C19H30O2	C07635	[M-H2O-H]-	BioDeepDB	0.0869179	neg
349	M285T839_1	Kaempferol	285.044	838.601	286.0477	13.3874	C15H10O6	C05903	[M-H]-	BioDeepDB	0.000334924	neg
350	M303T473	Taxifolin	303.051	473.443	304.0583	0.0386492	C15H12O7	C01617	[M-H]-	BioDeepDB	0.0043359	neg
351	M363T831_1	GMP	363.216	831.191	363.058	0.57051	C10H14N5O8P	C00144	[M]-	BioDeepDB	0.0358374	neg
352	M441T652	Folic acid	441.263	652.344	441.1397	23.0374	C19H19N7O6	C00504	[M]-	BioDeepDB	0.00110171	neg
353	M425T458	Lanosterin	425.253	457.929	426.3862	10.5245	C30H50O	C01724	[M-H]-	BioDeepDB	7.59229e-05	neg
354	M145T79	Adipic acid	145.05	78.8024	146.0579	2.44543	C6H10O4	C06104	[M-H]-	BioDeepDB	3.21026e-06	neg
355	M130T651	Beta-Leucine	130.085	651.347	131.0946	18.523	C6H13NO2	C02486	[M-H]-	BioDeepDB	0.00100233	neg
356	M159T89	D-Alanyl-D-alanine	159.077	88.9168	160.0848	4.92355	C6H12N2O3	C00993	[M-H]-	BioDeepDB	0.00537916	neg
357	M176T306	N-Formyl-L-methionine	176.034	306.032	177.046	26.1819	C6H11NO3S	C03145	[M-H]-	BioDeepDB	4.73127e-06	neg
358	M195T373	Xanthoxylin	195.068	373.154	196.0736	7.81203	C10H12O4	C10726	[M-H]-	BioDeepDB	2.85763e-07	neg
359	M180T426	Beta-Tyrosine	180.063	425.7	181.0739	18.9773	C9H11NO3	C04368	[M-H]-	BioDeepDB	0.163003	neg
360	M197T298	Vanillylmandelic acid	197.043	298.017	198.0528	14.7663	C9H10O5	C05584	[M-H]-	BioDeepDB	0.124122	neg
361	M258T792	Alternariol	258.051	791.505	258.0528	5.04368	C14H10O5	C16838	[M]-	BioDeepDB	2.68085e-06	neg
362	M303T437	N-Acetylaspartylglutamate	303.091	437.175	304.0907	23.5836	C11H16N2O8	C12270	[M-H]-	mzCloud	0.00223717	neg
363	M311T834_1	9(S)-HPODE	311.222	833.695	312.2301	1.27491	C18H32O4	C14827	[M-H]-	BioDeepDB	2.01156e-14	neg
364	M295T831_3	9,10-Epoxyoctadecenoic acid	295.227	830.562	296.2351	2.50967	C18H32O3	C14825	[M-H]-	BioDeepDB	1.28042e-10	neg
365	M331T834	Adrenic acid	331.265	833.816	332.2715	1.09018	C22H36O2	C16527	[M-H]-	BioDeepDB	7.97824e-09	neg
366	M315T757	Prostaglandin J2	315.197	756.981	334.2144	2.44787	C20H30O4	C05957	[M-H2O-H]-	MoNA	3.24298e-05	neg
367	M333T636	13,14-Dihydro-15-keto-PGE2	333.207	635.69	352.225	0.115005	C20H32O5	C04671	[M-H2O-H]-	BioDeepDB	0.000311725	neg
368	M355T524_1	Pioglitazone	355.121	523.633	356.1195	24.7454	C19H20N2O3S	C07675	[M-H]-	BioDeepDB	8.36755e-05	neg
369	M357T545	(-)-Matairesinol	357.136	545.475	358.1416	3.91713	C20H22O6	C10682	[M-H]-	BioDeepDB	3.36381e-07	neg
370	M351T784	Lipoxin A4	351.221	783.969	352.225	9.39177	C20H32O5	C06314	[M-H]-	BioDeepDB	2.86315e-08	neg
371	M351T455	Prostaglandin F3a	351.218	455.47	352.225	0.510709	C20H32O5	C06476	[M-H]-	BioDeepDB	0.00917068	neg
372	M380T450	Celecoxib	380.08	450.271	381.0759	29.0035	C17H14F3N3O2S	C07589	[M-H]-	BioDeepDB	0.000149967	neg
373	M383T512_1	S-Adenosylhomocysteine	383.12	512.236	384.1216	14.3903	C14H20N6O5S	C00021	[M-H]-	BioDeepDB	4.15183e-07	neg
374	M463T383	Estriol-16-Glucuronide	463.198	382.736	464.2046	1.53533	C24H32O9	C05504	[M-H]-	BioDeepDB	5.58838e-05	neg
375	M137T170	3-Hydroxybenzoic acid	137.023	169.876	138.0317	8.45398	C7H6O3	C00587	[M-H]-	GNPS	0.000144238	neg
376	M319T559	Mycophenolic acid	319.122	558.54	320.126	10.6646	C17H20O6	C20380	[M-H]-	MoNA	2.28341e-05	neg
377	M148T356	6-Methyladenine	148.062	356.228	149.0701	4.99271	C6H7N5	C08434	[M-H]-	MoNA	1.22217e-10	neg
378	M181T320	3,4-Dihydroxyhydrocinnamic acid	181.051	319.625	182.0579	1.2161	C9H10O4	C10447	[M-H]-	MoNA	3.23318e-08	neg
379	M181T234	Homovanillic acid	181.049	234.244	182.0579	8.51929	C9H10O4	C05582	[M-H]-	MoNA	3.09515e-07	neg
380	M202T561	Dihydrozeatin	202.109	560.54	221.1277	1.63013	C10H15N5O	C02029	[M-H2O-H]-	MoNA	1.55138e-06	neg
381	M271T730	1-(2,6-Dihydroxy-4-methoxyphenyl)-3-phenyl-1-propanone	271.097	730.467	272.1049	2.37753	C16H16O4	C09644	[M-H]-	MoNA	0.0490288	neg
382	M285T424	Sakuranetin	285.08	423.712	286.0841	12.5875	C16H14O5	C09833	[M-H]-	MoNA	0.00657879	neg
383	M288T712	Eriodictyol	288.055	711.975	288.0634	29.4299	C15H12O6	C05631	[M]-	mzCloud	7.11529e-05	neg
384	M335T733	Acebutolol	335.189	733.441	336.2049	25.7282	C18H28N2O4	C06803	[M-H]-	MoNA	0.000183419	neg
385	M323T800	(R)-Glabridin	323.128	799.746	324.1362	3.431	C20H20O4	C10421	[M-H]-	MoNA	0.000797443	neg
386	M343T505	Eupatilin	343.085	504.913	344.0896	7.03701	C18H16O7	C10040	[M-H]-	MoNA	4.63736e-07	neg
387	M347T625	Gibberellin A53	347.187	625.236	348.1937	0.907978	C20H28O5	C06094	[M-H]-	MoNA	1.12428e-07	neg
388	M369T812_3	Quassin	369.162	812.176	388.1886	23.4746	C22H28O6	C08778	[M-H2O-H]-	MoNA	0.0189578	neg
389	M495T486	Leukotriene D4	495.257	485.93	496.2607	7.26562	C25H40N2O6S	C05951	[M-H]-	MoNA	6.1963e-06	neg
390	M123T540	Salicyl alcohol	123.044	539.605	124.0524	7.39653	C7H8O2	C02323	[M-H]-	mzCloud	2.35553e-06	neg
391	M165T359_2	Phenyllactate	165.055	359.467	166.063	5.17865	C9H10O3	C05607	[M-H]-	mzCloud	1.20431e-05	neg
392	M241T80	D-Glucose 1-phosphate	241.011	80.0528	260.0297	0.990845	C6H13O9P	C00103	[M-H2O-H]-	mzCloud	6.16685e-07	neg
393	M285T706	16alpha-Hydroxyestrone	285.149	705.888	286.1569	2.19434	C18H22O3	C05300	[M-H]-	mzCloud	0.00085288	neg
394	M289T368	Catechin	289.075	368.446	290.079	11.8097	C15H14O6	C06562	[M-H]-	mzCloud	1.31044e-06	neg
395	M437T399	FMN	437.084	398.685	456.1046	4.57167	C17H21N4O9P	C00061	[M-H2O-H]-	mzCloud	0.00197535	neg
