# Supplementary material for: Miya Improves Osteoarthritis Characteristics via the Gut-Muscle-Joint Axis According to Multi-Omics Analyses
Source: Front Pharmacol. 2022 May 20;13:816891. doi: 10.3389/fphar.2022.816891 (PMC9163738; doi:10.3389/fphar.2022.816891)
Supplement: Supplementary file 3 [file DataSheet1.xlsx]

## Sheet: otu_table_group_phylum
Taxon	Control	Treat
d__Bacteria;p__Firmicutes	0.626534	0.628667
d__Bacteria;p__Bacteroidetes	0.357381	0.356248
d__Bacteria;p__Proteobacteria	0.00665997	0.00384397
d__Bacteria;p__Actinobacteria	0.00362756	0.00234709
d__Bacteria;p__Spirochaetes	0.00084248	0.00474829
d__Bacteria;p__unclassified_Bacteria	0.00133715	0.00142474
d__Bacteria;p__Tenericutes	0.00106663	0.00110269
d__Bacteria;p__Elusimicrobia	0.00113104	0.000373577
d__Bacteria;p__unidentified_Bacteria	0.000316896	0.000396764
d__Bacteria;p__Cyanobacteria	0.00049982	7.47153e-05
d__Bacteria;p__Verrucomicrobia	0.000489514	8.24445e-05
d__Bacteria;p__TM7	0.000103056	0.000453445
d__Bacteria;p__Chloroflexi	0	0.000108208
d__Bacteria;p__Deferribacteres	0	7.47153e-05
d__Bacteria;p__Planctomycetes	0	5.41042e-05
d__Bacteria;p__Gemmatimonadetes	1.03056e-05	0
